# Supplementary material for: Methyl (2E)-2-({2-[(2E)-2-benzyl­idene-3-meth­oxy-3-oxoprop­yl]-1,3-dioxoindan-2-yl}meth­yl)-3-phenyl­prop-2-enoate
Source: Acta Crystallogr Sect E Struct Rep Online. 2012 Apr 28;68(Pt 5):o1563–4. doi: 10.1107/S1600536812017965 (PMC3344660; doi:10.1107/S1600536812017965)
Supplement: Supplementary file 1 [file e-68-o1563-sup1.cif]

##############################################################################
#                                                                            #
# This CIF contains the data in a paper accepted for publication in          #
# Acta Crystallographica Section E. It conforms to the requirements of       #
# Notes for Authors for Acta Crystallographica Section E, and has been       #
# peer reviewed under the auspices of the IUCr Commission on Journals.       #
#                                                                            #
# Full details of the Crystallographic Information File format               #
# are given in the paper "The Crystallographic Information File (CIF):       #
# a New Standard Archive File for Crystallography" by S. R. Hall, F. H.      #
# Allen and I. D. Brown [Acta Cryst. (1991), A47, 655-685].                  #
#                                                                            #
# The current version of the core CIF dictionary is obtainable from          #
# ftp://ftp.iucr.org/pub/cif_core.dic.                                       #
#                                                                            #
# Software is freely available for graphical display of the structure(s)     #
# in this CIF. For information consult the CIF software page                 #
# http://www.iucr.org/resources/cif/software.                                #
#                                                                            #
# This file may be used for bona fide research purposes within the           #
# scientific community so long as proper attribution is given to the journal # 
# article from which it was obtained.                                        #
#                                                                            #
##############################################################################
data_global
_audit_creation_method     SHELXL-97
_journal_date_recd_electronic     2012-04-08
_journal_date_accepted     2012-04-22
_journal_name_full     'Acta Crystallographica, Section E'
_journal_year     2012
_journal_volume     68
_journal_issue      5
_journal_page_first     o1563
_journal_page_last     o1564
_journal_paper_category     QO
_journal_paper_doi     10.1107/S1600536812017965
_journal_coeditor_code     BT5874
_publ_contact_author_name     'S.Murugavel'
_publ_contact_author_address
;
  Department of  Physics
  Thanthai Periyar Government Institute of Technology
  Vellore 632 002
  India
;
_publ_contact_author_email     'smurugavel27@gmail.com'
_publ_contact_author_fax     '0416 091 2266652'
_publ_contact_author_phone     '091 9790084145'
_publ_section_title
;\
Methyl
(2<i>E</i>)-2-({2-[(2<i>E</i>)-2-benzylidene-3-methoxy-3-oxopropyl]-1,3-\
dioxoindan-2-yl}methyl)-3-phenylprop-2-enoate
;
loop_
    _publ_author_name
    _publ_author_footnote
    _publ_author_address
    'Lakshmanan, D.' ?
;
Department of Physics
C. Abdul Hakeem College of Engineering & Technology
Melvisharam
Vellore 632 509
India
;
    'Murugavel, S.' ?
;
Department of Physics
Thanthai Periyar Government Institute of Technology
Vellore 632 002
India
;
    'Kannan, D.' ?
;
Department of Organic Chemistry
University of Madras
Maraimalai Campus
Chennai 600 025
India
;
    'Bakthadoss, M.'
;
Additional correspondence author, e-mail: bhakthadoss@yahoo.com.
;
;
Department of Organic Chemistry
University of Madras
Maraimalai Campus
Chennai 600 025
India
;
data_I
_audit_creation_method     SHELXL-97
_chemical_name_systematic
;
Methyl
(2<i>E</i>)-2-({2-[(2<i>E</i>)-2-benzylidene-3-methoxy-3-oxopropyl]-1,3-\
dioxoindan-2-yl}methyl)-3-phenylprop-2-enoate
;
_chemical_name_common     ?
_chemical_formula_moiety     'C31 H26 O6'
_chemical_formula_sum     'C31 H26 O6'
_chemical_formula_iupac     'C31 H26 O6'
_chemical_formula_weight     494.52
_chemical_melting_point     ?
_symmetry_cell_setting     triclinic
_symmetry_space_group_name_H-M     'P -1'
_symmetry_space_group_name_Hall     '-P 1'
loop_
    _symmetry_equiv_pos_as_xyz
    'x, y, z'
    '-x, -y, -z'
_cell_length_a     10.5657(4)
_cell_length_b     10.9275(5)
_cell_length_c     11.8961(5)
_cell_angle_alpha     71.250(2)
_cell_angle_beta     77.889(3)
_cell_angle_gamma     76.656(2)
_cell_volume     1251.70(9)
_cell_formula_units_Z     2
_cell_measurement_reflns_used     7169
_cell_measurement_theta_min     2.0
_cell_measurement_theta_max     29.8
_cell_measurement_temperature     293(2)
_exptl_crystal_description     'Block'
_exptl_crystal_colour     'Colourless'
_exptl_crystal_size_max     0.25
_exptl_crystal_size_mid     0.23
_exptl_crystal_size_min     0.17
_exptl_crystal_density_diffrn     1.312
_exptl_crystal_density_meas     ?
_exptl_crystal_density_method     'not measured'
_exptl_crystal_F_000     520
_exptl_absorpt_coefficient_mu     0.091
_exptl_absorpt_correction_type     multi-scan
_exptl_absorpt_process_details     '(SADABS; Sheldrick, 1996)'
_exptl_absorpt_correction_T_min     0.978
_exptl_absorpt_correction_T_max     0.985
_exptl_special_details     ?
_diffrn_ambient_temperature     293(2)
_diffrn_radiation_type     MoK\a
_diffrn_radiation_wavelength     0.71073
_diffrn_radiation_source     'fine-focus sealed tube'
_diffrn_radiation_monochromator     graphite
_diffrn_measurement_device_type     'Bruker APEXII CCD'
_diffrn_measurement_method     '\w scans'
_diffrn_detector_area_resol_mean     10.0
_diffrn_reflns_number     25995
_diffrn_reflns_av_R_equivalents     0.0278
_diffrn_reflns_av_sigmaI/netI     0.0268
_diffrn_reflns_theta_min     2.00
_diffrn_reflns_theta_max     29.79
_diffrn_reflns_theta_full     25.00
_diffrn_measured_fraction_theta_max     0.966
_diffrn_measured_fraction_theta_full     0.989
_diffrn_reflns_limit_h_min     -14
_diffrn_reflns_limit_h_max     14
_diffrn_reflns_limit_k_min     -15
_diffrn_reflns_limit_k_max     15
_diffrn_reflns_limit_l_min     -12
_diffrn_reflns_limit_l_max     16
_diffrn_standards_number     .
_diffrn_standards_interval_count     .
_diffrn_standards_interval_time     .
_diffrn_standards_decay_%     .
_refine_special_details
;
Refinement of <i>F</i>^2^ against ALL reflections. The weighted <i>R</i>-factor
<i>wR</i> and goodness of fit <i>S</i> are based on <i>F</i>^2^, conventional
<i>R</i>-factors <i>R</i> are based on <i>F</i>, with <i>F</i> set to zero for
negative <i>F</i>^2^. The threshold expression of <i>F</i>^2^ >
\s(<i>F</i>^2^) is used only for calculating <i>R</i>-factors(gt) <i>etc</i>.
and is not relevant to the choice of reflections for refinement.
<i>R</i>-factors based on <i>F</i>^2^ are statistically about twice as large
as those based on <i>F</i>, and <i>R</i>- factors based on ALL data will be
even larger.
;
_reflns_number_total     6921
_reflns_number_gt     5016
_reflns_threshold_expression     I>2\s(I)
_refine_ls_structure_factor_coef     Fsqd
_refine_ls_matrix_type     full
_refine_ls_R_factor_all     0.0649
_refine_ls_R_factor_gt     0.0444
_refine_ls_wR_factor_gt     0.1146
_refine_ls_wR_factor_ref     0.1281
_refine_ls_goodness_of_fit_ref     1.038
_refine_ls_restrained_S_all     1.038
_refine_ls_number_reflns     6921
_refine_ls_number_parameters     337
_refine_ls_number_restraints     0
_refine_ls_hydrogen_treatment     constr
_refine_ls_weighting_scheme     calc
_refine_ls_weighting_details
         'calc w=1/[\s^2^(Fo^2^)+(0.0592P)^2^+0.2010P] where P=(Fo^2^+2Fc^2^)/3'
_atom_sites_solution_hydrogens     geom
_atom_sites_solution_primary     direct
_atom_sites_solution_secondary     difmap
_refine_ls_shift/su_max     0.000
_refine_ls_shift/su_mean     0.000
_refine_diff_density_max     0.276
_refine_diff_density_min     -0.183
_refine_ls_extinction_method     'SHELXL97 (Sheldrick, 2008)'
_refine_ls_extinction_coef     0.0071(18)
_refine_ls_extinction_expression
                                  'Fc^*^=kFc[1+0.001xFc^2^\l^3^/sin(2\q)]^-1/4^'
loop_
    _atom_type_symbol
    _atom_type_description
    _atom_type_scat_dispersion_real
    _atom_type_scat_dispersion_imag
    _atom_type_scat_source
    'C' 'C' 0.0033 0.0016
                         'International Tables Vol C Tables 4.2.6.8 and 6.1.1.4'
    'H' 'H' 0.0000 0.0000
                         'International Tables Vol C Tables 4.2.6.8 and 6.1.1.4'
    'O' 'O' 0.0106 0.0060
                         'International Tables Vol C Tables 4.2.6.8 and 6.1.1.4'
_computing_data_collection     'APEX2 (Bruker, 2004)'
_computing_cell_refinement     'APEX2 and SAINT (Bruker, 2004)'
_computing_data_reduction     'SAINT and XPREP (Bruker, 2004)'
_computing_structure_solution     'SHELXS97 (Sheldrick, 2008)'
_computing_structure_refinement     'SHELXL97 (Sheldrick, 2008)'
_computing_molecular_graphics     'ORTEP-3 (Farrugia (1997)'
_computing_publication_material
                          'SHELXL97 (Sheldrick, 2008) and  PLATON  (Spek, 2009)'
loop_
    _atom_site_type_symbol
    _atom_site_label
    _atom_site_fract_x
    _atom_site_fract_y
    _atom_site_fract_z
    _atom_site_U_iso_or_equiv
    _atom_site_adp_type
    _atom_site_calc_flag
    _atom_site_refinement_flags
    _atom_site_occupancy
    _atom_site_symmetry_multiplicity
    _atom_site_disorder_assembly
    _atom_site_disorder_group
    C C1 0.25024(11) 0.03216(11) 0.19693(10) 0.0334(2) Uani d . 1 1 . .
    C C2 0.29043(12) -0.11776(12) 0.22493(11) 0.0379(3) Uani d . 1 1 . .
    C C3 0.27268(11) -0.15476(12) 0.12061(11) 0.0357(3) Uani d . 1 1 . .
    C C4 0.31247(13) -0.27427(13) 0.09515(13) 0.0441(3) Uani d . 1 1 . .
    H H4 0.3578 -0.3463 0.1468 0.053 Uiso calc R 1 1 . .
    C C5 0.28266(14) -0.28279(15) -0.00914(14) 0.0508(4) Uani d . 1 1 . .
    H H5 0.3097 -0.3616 -0.0288 0.061 Uiso calc R 1 1 . .
    C C6 0.21335(15) -0.17655(16) -0.08524(14) 0.0525(4) Uani d . 1 1 . .
    H H6 0.1929 -0.1857 -0.1541 0.063 Uiso calc R 1 1 . .
    C C7 0.17414(13) -0.05732(14) -0.06069(12) 0.0455(3) Uani d . 1 1 . .
    H H7 0.1277 0.0142 -0.1120 0.055 Uiso calc R 1 1 . .
    C C8 0.20613(11) -0.04741(12) 0.04293(11) 0.0352(3) Uani d . 1 1 . .
    C C9 0.17798(11) 0.06785(11) 0.08894(10) 0.0335(2) Uani d . 1 1 . .
    C C10 0.17153(12) 0.08121(12) 0.30306(11) 0.0364(3) Uani d . 1 1 . .
    H H10A 0.2062 0.0235 0.3749 0.044 Uiso calc R 1 1 . .
    H H10B 0.1909 0.1673 0.2916 0.044 Uiso calc R 1 1 . .
    C C11 0.02411(12) 0.09234(11) 0.32861(10) 0.0344(2) Uani d . 1 1 . .
    C C12 -0.05926(13) 0.20136(12) 0.33956(12) 0.0395(3) Uani d . 1 1 . .
    H H12 -0.1460 0.1918 0.3706 0.047 Uiso calc R 1 1 . .
    C C13 -0.03082(12) 0.33552(12) 0.30845(12) 0.0404(3) Uani d . 1 1 . .
    C C14 0.02253(14) 0.39710(14) 0.19283(14) 0.0496(3) Uani d . 1 1 . .
    H H14 0.0492 0.3504 0.1364 0.060 Uiso calc R 1 1 . .
    C C15 0.03664(16) 0.52755(15) 0.16017(17) 0.0594(4) Uani d . 1 1 . .
    H H15 0.0699 0.5686 0.0815 0.071 Uiso calc R 1 1 . .
    C C16 0.00162(16) 0.59609(15) 0.24355(18) 0.0610(4) Uani d . 1 1 . .
    H H16 0.0123 0.6832 0.2221 0.073 Uiso calc R 1 1 . .
    C C17 -0.04925(17) 0.53541(15) 0.35889(17) 0.0610(4) Uani d . 1 1 . .
    H H17 -0.0714 0.5814 0.4158 0.073 Uiso calc R 1 1 . .
    C C18 -0.06809(16) 0.40642(14) 0.39177(14) 0.0517(3) Uani d . 1 1 . .
    H H18 -0.1056 0.3675 0.4695 0.062 Uiso calc R 1 1 . .
    C C19 -0.02906(13) -0.02882(12) 0.34965(11) 0.0389(3) Uani d . 1 1 . .
    C C20 -0.21535(18) -0.13120(16) 0.41099(18) 0.0694(5) Uani d . 1 1 . .
    H H20A -0.2102 -0.1496 0.3363 0.104 Uiso calc R 1 1 . .
    H H20B -0.3058 -0.1147 0.4460 0.104 Uiso calc R 1 1 . .
    H H20C -0.1688 -0.2052 0.4648 0.104 Uiso calc R 1 1 . .
    C C21 0.38551(12) 0.08067(12) 0.16164(12) 0.0387(3) Uani d . 1 1 . .
    H H21A 0.4251 0.0591 0.2337 0.046 Uiso calc R 1 1 . .
    H H21B 0.4434 0.0330 0.1089 0.046 Uiso calc R 1 1 . .
    C C22 0.37728(11) 0.22488(13) 0.10063(11) 0.0379(3) Uani d . 1 1 . .
    C C23 0.38335(13) 0.31646(13) 0.15049(12) 0.0411(3) Uani d . 1 1 . .
    H H23 0.3673 0.4022 0.1013 0.049 Uiso calc R 1 1 . .
    C C24 0.41114(12) 0.30482(12) 0.27018(12) 0.0392(3) Uani d . 1 1 . .
    C C25 0.51220(13) 0.21207(14) 0.32403(13) 0.0459(3) Uani d . 1 1 . .
    H H25 0.5591 0.1478 0.2881 0.055 Uiso calc R 1 1 . .
    C C26 0.54314(14) 0.21504(16) 0.43022(14) 0.0529(4) Uani d . 1 1 . .
    H H26 0.6109 0.1528 0.4650 0.063 Uiso calc R 1 1 . .
    C C27 0.47525(16) 0.30853(17) 0.48491(14) 0.0569(4) Uani d . 1 1 . .
    H H27 0.4971 0.3102 0.5561 0.068 Uiso calc R 1 1 . .
    C C28 0.37445(16) 0.39995(16) 0.43375(14) 0.0549(4) Uani d . 1 1 . .
    H H28 0.3275 0.4632 0.4709 0.066 Uiso calc R 1 1 . .
    C C29 0.34272(14) 0.39827(13) 0.32762(13) 0.0463(3) Uani d . 1 1 . .
    H H29 0.2744 0.4607 0.2939 0.056 Uiso calc R 1 1 . .
    C C30 0.36793(13) 0.26335(14) -0.02990(12) 0.0437(3) Uani d . 1 1 . .
    C C31 0.3415(2) 0.4347(2) -0.20839(15) 0.0730(5) Uani d . 1 1 . .
    H H31A 0.4247 0.4020 -0.2489 0.110 Uiso calc R 1 1 . .
    H H31B 0.3243 0.5289 -0.2364 0.110 Uiso calc R 1 1 . .
    H H31C 0.2732 0.4010 -0.2247 0.110 Uiso calc R 1 1 . .
    O O1 0.10725(9) 0.17082(9) 0.05059(8) 0.0454(2) Uani d . 1 1 . .
    O O2 0.33508(11) -0.18975(10) 0.31315(9) 0.0565(3) Uani d . 1 1 . .
    O O3 -0.15730(10) -0.01759(9) 0.38974(10) 0.0549(3) Uani d . 1 1 . .
    O O4 0.03542(11) -0.12708(10) 0.32961(12) 0.0659(3) Uani d . 1 1 . .
    O O5 0.34473(12) 0.39300(10) -0.08061(9) 0.0581(3) Uani d . 1 1 . .
    O O6 0.38424(11) 0.18503(11) -0.08508(9) 0.0588(3) Uani d . 1 1 . .
loop_
    _atom_site_aniso_label
    _atom_site_aniso_U_11
    _atom_site_aniso_U_22
    _atom_site_aniso_U_33
    _atom_site_aniso_U_12
    _atom_site_aniso_U_13
    _atom_site_aniso_U_23
    C1 0.0328(5) 0.0355(6) 0.0339(6) -0.0033(4) -0.0080(5) -0.0124(5)
    C2 0.0363(6) 0.0370(6) 0.0400(7) -0.0031(5) -0.0089(5) -0.0107(5)
    C3 0.0314(5) 0.0373(6) 0.0389(6) -0.0072(5) -0.0020(5) -0.0129(5)
    C4 0.0413(7) 0.0373(6) 0.0543(8) -0.0094(5) -0.0011(6) -0.0160(6)
    C5 0.0496(8) 0.0499(8) 0.0620(9) -0.0160(6) 0.0051(7) -0.0316(7)
    C6 0.0507(8) 0.0688(10) 0.0513(8) -0.0167(7) -0.0036(6) -0.0337(8)
    C7 0.0428(7) 0.0575(8) 0.0408(7) -0.0080(6) -0.0090(6) -0.0192(6)
    C8 0.0314(6) 0.0405(6) 0.0357(6) -0.0072(5) -0.0033(5) -0.0141(5)
    C9 0.0301(5) 0.0375(6) 0.0323(6) -0.0052(4) -0.0038(4) -0.0101(5)
    C10 0.0394(6) 0.0395(6) 0.0335(6) -0.0062(5) -0.0070(5) -0.0142(5)
    C11 0.0402(6) 0.0346(6) 0.0295(6) -0.0086(5) -0.0023(5) -0.0109(5)
    C12 0.0383(6) 0.0384(6) 0.0428(7) -0.0099(5) 0.0010(5) -0.0153(5)
    C13 0.0372(6) 0.0356(6) 0.0507(7) -0.0030(5) -0.0072(5) -0.0174(6)
    C14 0.0503(8) 0.0433(7) 0.0570(9) -0.0119(6) 0.0022(6) -0.0205(6)
    C15 0.0567(9) 0.0449(8) 0.0729(11) -0.0169(7) 0.0007(8) -0.0130(7)
    C16 0.0551(9) 0.0371(7) 0.0962(13) -0.0076(6) -0.0189(9) -0.0217(8)
    C17 0.0724(10) 0.0440(8) 0.0787(12) 0.0041(7) -0.0265(9) -0.0344(8)
    C18 0.0603(9) 0.0432(7) 0.0536(8) 0.0021(6) -0.0142(7) -0.0207(6)
    C19 0.0453(7) 0.0360(6) 0.0339(6) -0.0095(5) 0.0016(5) -0.0111(5)
    C20 0.0665(10) 0.0526(9) 0.0910(13) -0.0333(8) 0.0190(9) -0.0265(9)
    C21 0.0317(6) 0.0418(6) 0.0442(7) -0.0032(5) -0.0073(5) -0.0155(5)
    C22 0.0298(5) 0.0454(7) 0.0386(6) -0.0076(5) -0.0044(5) -0.0118(5)
    C23 0.0407(6) 0.0418(7) 0.0405(7) -0.0106(5) -0.0073(5) -0.0085(5)
    C24 0.0365(6) 0.0425(7) 0.0405(7) -0.0140(5) -0.0049(5) -0.0100(5)
    C25 0.0363(6) 0.0542(8) 0.0496(8) -0.0072(6) -0.0054(6) -0.0192(6)
    C26 0.0405(7) 0.0676(9) 0.0510(8) -0.0086(6) -0.0135(6) -0.0139(7)
    C27 0.0559(9) 0.0772(11) 0.0461(8) -0.0196(8) -0.0102(7) -0.0223(8)
    C28 0.0583(9) 0.0600(9) 0.0536(9) -0.0114(7) -0.0029(7) -0.0286(7)
    C29 0.0455(7) 0.0440(7) 0.0509(8) -0.0093(6) -0.0072(6) -0.0144(6)
    C30 0.0355(6) 0.0536(8) 0.0428(7) -0.0125(5) -0.0025(5) -0.0135(6)
    C31 0.0816(12) 0.0871(13) 0.0457(9) -0.0209(10) -0.0202(8) -0.0016(9)
    O1 0.0458(5) 0.0430(5) 0.0455(5) 0.0049(4) -0.0157(4) -0.0133(4)
    O2 0.0703(7) 0.0465(6) 0.0492(6) 0.0059(5) -0.0277(5) -0.0085(5)
    O3 0.0466(5) 0.0408(5) 0.0757(7) -0.0176(4) 0.0115(5) -0.0207(5)
    O4 0.0585(6) 0.0452(6) 0.0961(9) -0.0152(5) 0.0167(6) -0.0367(6)
    O5 0.0748(7) 0.0553(6) 0.0427(6) -0.0113(5) -0.0180(5) -0.0061(5)
    O6 0.0670(7) 0.0698(7) 0.0467(6) -0.0169(5) -0.0023(5) -0.0268(5)
_geom_special_details
;
All e.s.d.'s (except the e.s.d. in the dihedral angle between two l.s. planes)
are estimated using the full covariance matrix. The cell e.s.d.'s are taken
into account individually in the estimation of e.s.d.'s in distances, angles
and torsion angles; correlations between e.s.d.'s in cell parameters are only
used when they are defined by crystal symmetry. An approximate (isotropic)
treatment of cell e.s.d.'s is used for estimating e.s.d.'s involving l.s.
planes.
;
loop_
    _geom_bond_atom_site_label_1
    _geom_bond_atom_site_label_2
    _geom_bond_site_symmetry_2
    _geom_bond_distance
    _geom_bond_publ_flag
    C1 C9 . 1.5289(16) ?
    C1 C10 . 1.5368(17) ?
    C1 C2 . 1.5370(17) ?
    C1 C21 . 1.5668(16) ?
    C2 O2 . 1.2035(15) ?
    C2 C3 . 1.4812(17) ?
    C3 C8 . 1.3855(17) ?
    C3 C4 . 1.3862(17) ?
    C4 C5 . 1.378(2) ?
    C4 H4 . 0.9300 ?
    C5 C6 . 1.383(2) ?
    C5 H5 . 0.9300 ?
    C6 C7 . 1.378(2) ?
    C6 H6 . 0.9300 ?
    C7 C8 . 1.3868(17) ?
    C7 H7 . 0.9300 ?
    C8 C9 . 1.4752(17) ?
    C9 O1 . 1.2073(14) ?
    C10 C11 . 1.5070(17) ?
    C10 H10A . 0.9700 ?
    C10 H10B . 0.9700 ?
    C11 C12 . 1.3339(17) ?
    C11 C19 . 1.4841(17) ?
    C12 C13 . 1.4779(17) ?
    C12 H12 . 0.9300 ?
    C13 C14 . 1.385(2) ?
    C13 C18 . 1.3882(19) ?
    C14 C15 . 1.387(2) ?
    C14 H14 . 0.9300 ?
    C15 C16 . 1.370(2) ?
    C15 H15 . 0.9300 ?
    C16 C17 . 1.372(3) ?
    C16 H16 . 0.9300 ?
    C17 C18 . 1.386(2) ?
    C17 H17 . 0.9300 ?
    C18 H18 . 0.9300 ?
    C19 O4 . 1.1970(15) ?
    C19 O3 . 1.3297(16) ?
    C20 O3 . 1.4374(17) ?
    C20 H20A . 0.9600 ?
    C20 H20B . 0.9600 ?
    C20 H20C . 0.9600 ?
    C21 C22 . 1.4985(18) ?
    C21 H21A . 0.9700 ?
    C21 H21B . 0.9700 ?
    C22 C23 . 1.3359(18) ?
    C22 C30 . 1.4911(19) ?
    C23 C24 . 1.4735(18) ?
    C23 H23 . 0.9300 ?
    C24 C29 . 1.3902(19) ?
    C24 C25 . 1.3957(19) ?
    C25 C26 . 1.381(2) ?
    C25 H25 . 0.9300 ?
    C26 C27 . 1.369(2) ?
    C26 H26 . 0.9300 ?
    C27 C28 . 1.376(2) ?
    C27 H27 . 0.9300 ?
    C28 C29 . 1.379(2) ?
    C28 H28 . 0.9300 ?
    C29 H29 . 0.9300 ?
    C30 O6 . 1.1994(17) ?
    C30 O5 . 1.3354(17) ?
    C31 O5 . 1.4453(19) ?
    C31 H31A . 0.9600 ?
    C31 H31B . 0.9600 ?
    C31 H31C . 0.9600 ?
loop_
    _geom_angle_atom_site_label_1
    _geom_angle_atom_site_label_2
    _geom_angle_atom_site_label_3
    _geom_angle_site_symmetry_1
    _geom_angle_site_symmetry_3
    _geom_angle
    _geom_angle_publ_flag
    C9 C1 C10 . . 114.88(10) ?
    C9 C1 C2 . . 102.63(9) ?
    C10 C1 C2 . . 114.96(10) ?
    C9 C1 C21 . . 112.06(10) ?
    C10 C1 C21 . . 108.52(9) ?
    C2 C1 C21 . . 103.19(9) ?
    O2 C2 C3 . . 126.87(12) ?
    O2 C2 C1 . . 125.44(12) ?
    C3 C2 C1 . . 107.57(10) ?
    C8 C3 C4 . . 120.86(12) ?
    C8 C3 C2 . . 109.67(10) ?
    C4 C3 C2 . . 129.47(12) ?
    C5 C4 C3 . . 117.82(13) ?
    C5 C4 H4 . . 121.1 ?
    C3 C4 H4 . . 121.1 ?
    C4 C5 C6 . . 121.34(13) ?
    C4 C5 H5 . . 119.3 ?
    C6 C5 H5 . . 119.3 ?
    C7 C6 C5 . . 121.08(13) ?
    C7 C6 H6 . . 119.5 ?
    C5 C6 H6 . . 119.5 ?
    C6 C7 C8 . . 117.83(13) ?
    C6 C7 H7 . . 121.1 ?
    C8 C7 H7 . . 121.1 ?
    C3 C8 C7 . . 121.04(12) ?
    C3 C8 C9 . . 110.18(10) ?
    C7 C8 C9 . . 128.78(12) ?
    O1 C9 C8 . . 126.17(11) ?
    O1 C9 C1 . . 125.91(11) ?
    C8 C9 C1 . . 107.88(9) ?
    C11 C10 C1 . . 120.19(10) ?
    C11 C10 H10A . . 107.3 ?
    C1 C10 H10A . . 107.3 ?
    C11 C10 H10B . . 107.3 ?
    C1 C10 H10B . . 107.3 ?
    H10A C10 H10B . . 106.9 ?
    C12 C11 C19 . . 118.89(11) ?
    C12 C11 C10 . . 124.08(11) ?
    C19 C11 C10 . . 116.93(10) ?
    C11 C12 C13 . . 128.02(12) ?
    C11 C12 H12 . . 116.0 ?
    C13 C12 H12 . . 116.0 ?
    C14 C13 C18 . . 118.65(12) ?
    C14 C13 C12 . . 120.66(12) ?
    C18 C13 C12 . . 120.43(13) ?
    C13 C14 C15 . . 120.79(14) ?
    C13 C14 H14 . . 119.6 ?
    C15 C14 H14 . . 119.6 ?
    C16 C15 C14 . . 120.12(16) ?
    C16 C15 H15 . . 119.9 ?
    C14 C15 H15 . . 119.9 ?
    C15 C16 C17 . . 119.57(14) ?
    C15 C16 H16 . . 120.2 ?
    C17 C16 H16 . . 120.2 ?
    C16 C17 C18 . . 120.93(14) ?
    C16 C17 H17 . . 119.5 ?
    C18 C17 H17 . . 119.5 ?
    C17 C18 C13 . . 119.89(15) ?
    C17 C18 H18 . . 120.1 ?
    C13 C18 H18 . . 120.1 ?
    O4 C19 O3 . . 122.35(12) ?
    O4 C19 C11 . . 123.84(12) ?
    O3 C19 C11 . . 113.78(10) ?
    O3 C20 H20A . . 109.5 ?
    O3 C20 H20B . . 109.5 ?
    H20A C20 H20B . . 109.5 ?
    O3 C20 H20C . . 109.5 ?
    H20A C20 H20C . . 109.5 ?
    H20B C20 H20C . . 109.5 ?
    C22 C21 C1 . . 114.63(10) ?
    C22 C21 H21A . . 108.6 ?
    C1 C21 H21A . . 108.6 ?
    C22 C21 H21B . . 108.6 ?
    C1 C21 H21B . . 108.6 ?
    H21A C21 H21B . . 107.6 ?
    C23 C22 C30 . . 119.34(12) ?
    C23 C22 C21 . . 126.49(12) ?
    C30 C22 C21 . . 114.10(11) ?
    C22 C23 C24 . . 131.01(12) ?
    C22 C23 H23 . . 114.5 ?
    C24 C23 H23 . . 114.5 ?
    C29 C24 C25 . . 117.80(12) ?
    C29 C24 C23 . . 118.80(12) ?
    C25 C24 C23 . . 123.09(12) ?
    C26 C25 C24 . . 120.52(13) ?
    C26 C25 H25 . . 119.7 ?
    C24 C25 H25 . . 119.7 ?
    C27 C26 C25 . . 120.79(14) ?
    C27 C26 H26 . . 119.6 ?
    C25 C26 H26 . . 119.6 ?
    C26 C27 C28 . . 119.49(14) ?
    C26 C27 H27 . . 120.3 ?
    C28 C27 H27 . . 120.3 ?
    C27 C28 C29 . . 120.30(14) ?
    C27 C28 H28 . . 119.8 ?
    C29 C28 H28 . . 119.8 ?
    C28 C29 C24 . . 121.09(13) ?
    C28 C29 H29 . . 119.5 ?
    C24 C29 H29 . . 119.5 ?
    O6 C30 O5 . . 123.11(13) ?
    O6 C30 C22 . . 123.02(13) ?
    O5 C30 C22 . . 113.82(12) ?
    O5 C31 H31A . . 109.5 ?
    O5 C31 H31B . . 109.5 ?
    H31A C31 H31B . . 109.5 ?
    O5 C31 H31C . . 109.5 ?
    H31A C31 H31C . . 109.5 ?
    H31B C31 H31C . . 109.5 ?
    C19 O3 C20 . . 116.63(11) ?
    C30 O5 C31 . . 115.67(13) ?
loop_
    _geom_torsion_atom_site_label_1
    _geom_torsion_atom_site_label_2
    _geom_torsion_atom_site_label_3
    _geom_torsion_atom_site_label_4
    _geom_torsion_site_symmetry_1
    _geom_torsion_site_symmetry_2
    _geom_torsion_site_symmetry_3
    _geom_torsion_site_symmetry_4
    _geom_torsion
    _geom_torsion_publ_flag
    C9 C1 C2 O2 . . . . -169.81(13) ?
    C10 C1 C2 O2 . . . . -44.38(17) ?
    C21 C1 C2 O2 . . . . 73.58(15) ?
    C9 C1 C2 C3 . . . . 13.99(12) ?
    C10 C1 C2 C3 . . . . 139.42(10) ?
    C21 C1 C2 C3 . . . . -102.62(10) ?
    O2 C2 C3 C8 . . . . 173.92(13) ?
    C1 C2 C3 C8 . . . . -9.95(13) ?
    O2 C2 C3 C4 . . . . -6.3(2) ?
    C1 C2 C3 C4 . . . . 169.83(12) ?
    C8 C3 C4 C5 . . . . -0.54(19) ?
    C2 C3 C4 C5 . . . . 179.70(12) ?
    C3 C4 C5 C6 . . . . -1.1(2) ?
    C4 C5 C6 C7 . . . . 1.5(2) ?
    C5 C6 C7 C8 . . . . -0.2(2) ?
    C4 C3 C8 C7 . . . . 1.85(19) ?
    C2 C3 C8 C7 . . . . -178.35(11) ?
    C4 C3 C8 C9 . . . . -178.62(11) ?
    C2 C3 C8 C9 . . . . 1.18(14) ?
    C6 C7 C8 C3 . . . . -1.47(19) ?
    C6 C7 C8 C9 . . . . 179.09(12) ?
    C3 C8 C9 O1 . . . . -169.82(12) ?
    C7 C8 C9 O1 . . . . 9.7(2) ?
    C3 C8 C9 C1 . . . . 8.11(13) ?
    C7 C8 C9 C1 . . . . -172.40(12) ?
    C10 C1 C9 O1 . . . . 39.12(17) ?
    C2 C1 C9 O1 . . . . 164.60(12) ?
    C21 C1 C9 O1 . . . . -85.33(14) ?
    C10 C1 C9 C8 . . . . -138.82(10) ?
    C2 C1 C9 C8 . . . . -13.33(12) ?
    C21 C1 C9 C8 . . . . 96.74(11) ?
    C9 C1 C10 C11 . . . . 32.08(15) ?
    C2 C1 C10 C11 . . . . -86.71(13) ?
    C21 C1 C10 C11 . . . . 158.36(10) ?
    C1 C10 C11 C12 . . . . -126.37(13) ?
    C1 C10 C11 C19 . . . . 57.36(15) ?
    C19 C11 C12 C13 . . . . -171.64(12) ?
    C10 C11 C12 C13 . . . . 12.2(2) ?
    C11 C12 C13 C14 . . . . 57.91(19) ?
    C11 C12 C13 C18 . . . . -127.96(15) ?
    C18 C13 C14 C15 . . . . -1.0(2) ?
    C12 C13 C14 C15 . . . . 173.24(14) ?
    C13 C14 C15 C16 . . . . 2.1(2) ?
    C14 C15 C16 C17 . . . . -1.0(3) ?
    C15 C16 C17 C18 . . . . -1.2(2) ?
    C16 C17 C18 C13 . . . . 2.3(2) ?
    C14 C13 C18 C17 . . . . -1.2(2) ?
    C12 C13 C18 C17 . . . . -175.45(13) ?
    C12 C11 C19 O4 . . . . 171.63(14) ?
    C10 C11 C19 O4 . . . . -11.90(19) ?
    C12 C11 C19 O3 . . . . -6.35(17) ?
    C10 C11 C19 O3 . . . . 170.13(11) ?
    C9 C1 C21 C22 . . . . 55.81(13) ?
    C10 C1 C21 C22 . . . . -72.09(13) ?
    C2 C1 C21 C22 . . . . 165.52(10) ?
    C1 C21 C22 C23 . . . . 102.49(14) ?
    C1 C21 C22 C30 . . . . -80.62(13) ?
    C30 C22 C23 C24 . . . . -170.34(12) ?
    C21 C22 C23 C24 . . . . 6.4(2) ?
    C22 C23 C24 C29 . . . . -142.60(15) ?
    C22 C23 C24 C25 . . . . 44.0(2) ?
    C29 C24 C25 C26 . . . . -0.69(19) ?
    C23 C24 C25 C26 . . . . 172.75(13) ?
    C24 C25 C26 C27 . . . . 0.2(2) ?
    C25 C26 C27 C28 . . . . 0.5(2) ?
    C26 C27 C28 C29 . . . . -0.6(2) ?
    C27 C28 C29 C24 . . . . 0.1(2) ?
    C25 C24 C29 C28 . . . . 0.6(2) ?
    C23 C24 C29 C28 . . . . -173.17(13) ?
    C23 C22 C30 O6 . . . . 167.08(13) ?
    C21 C22 C30 O6 . . . . -10.05(18) ?
    C23 C22 C30 O5 . . . . -10.50(17) ?
    C21 C22 C30 O5 . . . . 172.37(11) ?
    O4 C19 O3 C20 . . . . 1.5(2) ?
    C11 C19 O3 C20 . . . . 179.47(13) ?
    O6 C30 O5 C31 . . . . -0.5(2) ?
    C22 C30 O5 C31 . . . . 177.03(13) ?
loop_
    _geom_hbond_atom_site_label_D
    _geom_hbond_atom_site_label_H
    _geom_hbond_atom_site_label_A
    _geom_hbond_site_symmetry_A
    _geom_hbond_distance_DH
    _geom_hbond_distance_HA
    _geom_hbond_distance_DA
    _geom_hbond_angle_DHA
    C14 H14 O1 1 0.93 2.40 3.288(2) 161.0
    C27 H27 O2 2_656 0.93 2.46 3.207(2) 137.3
    C31 H31C Cg1 2_565 0.96 2.87 3.554(2) 129.0
    C20 H20B Cg2 2_556 0.96 2.86 3.500(2) 125.0
_iucr_refine_instructions_details
;
TITL SM16 in P-1
CELL  0.71073  10.5657  10.9275  11.8961   71.250   77.889   76.656
ZERR     2.00   0.0004   0.0005   0.0005    0.002    0.003    0.002
LATT   1
SFAC  C    H    O
UNIT  62   52   12
MERG   2
FMAP   2
PLAN   20
BOND
EQIV $1 1-X, -Y, 1-Z
HTAB C27 O2_$1
L.S.   4
ACTA 50
CONF
BOND $H
WGHT    0.059200    0.201000
EXTI    0.007057
FVAR       0.78457
MOLE    1
C1    1    0.250244    0.032158    0.196927    11.00000    0.03282    0.03550 =
         0.03385   -0.01240   -0.00797   -0.00333
C2    1    0.290426   -0.117761    0.224932    11.00000    0.03632    0.03703 =
         0.04005   -0.01075   -0.00891   -0.00314
C3    1    0.272678   -0.154758    0.120614    11.00000    0.03139    0.03729 =
         0.03887   -0.01289   -0.00198   -0.00724
C4    1    0.312468   -0.274273    0.095148    11.00000    0.04125    0.03734 =
         0.05431   -0.01604   -0.00109   -0.00942
AFIX  43
H4    2    0.357793   -0.346341    0.146756    11.00000   -1.20000
AFIX   0
C5    1    0.282660   -0.282790   -0.009140    11.00000    0.04957    0.04993 =
         0.06196   -0.03163    0.00507   -0.01599
AFIX  43
H5    2    0.309687   -0.361568   -0.028768    11.00000   -1.20000
AFIX   0
C6    1    0.213355   -0.176552   -0.085235    11.00000    0.05072    0.06881 =
         0.05133   -0.03373   -0.00357   -0.01668
AFIX  43
H6    2    0.192889   -0.185743   -0.154085    11.00000   -1.20000
AFIX   0
C7    1    0.174139   -0.057316   -0.060693    11.00000    0.04277    0.05746 =
         0.04083   -0.01921   -0.00896   -0.00801
AFIX  43
H7    2    0.127732    0.014171   -0.111951    11.00000   -1.20000
AFIX   0
C8    1    0.206132   -0.047405    0.042932    11.00000    0.03143    0.04050 =
         0.03570   -0.01406   -0.00329   -0.00723
C9    1    0.177981    0.067853    0.088936    11.00000    0.03005    0.03746 =
         0.03228   -0.01006   -0.00384   -0.00525
C10   1    0.171525    0.081209    0.303061    11.00000    0.03939    0.03949 =
         0.03346   -0.01416   -0.00698   -0.00623
AFIX  23
H10A  2    0.206159    0.023503    0.374943    11.00000   -1.20000
H10B  2    0.190897    0.167342    0.291564    11.00000   -1.20000
AFIX   0
C11   1    0.024105    0.092343    0.328607    11.00000    0.04015    0.03463 =
         0.02948   -0.01089   -0.00226   -0.00862
C12   1   -0.059261    0.201359    0.339556    11.00000    0.03826    0.03845 =
         0.04283   -0.01533    0.00095   -0.00988
AFIX  43
H12   2   -0.146009    0.191762    0.370603    11.00000   -1.20000
AFIX   0
C13   1   -0.030820    0.335516    0.308448    11.00000    0.03715    0.03559 =
         0.05066   -0.01741   -0.00719   -0.00305
C14   1    0.022527    0.397100    0.192827    11.00000    0.05026    0.04334 =
         0.05699   -0.02055    0.00220   -0.01188
AFIX  43
H14   2    0.049214    0.350417    0.136387    11.00000   -1.20000
AFIX   0
C15   1    0.036640    0.527551    0.160175    11.00000    0.05671    0.04485 =
         0.07293   -0.01299    0.00071   -0.01688
AFIX  43
H15   2    0.069936    0.568590    0.081544    11.00000   -1.20000
AFIX   0
C16   1    0.001617    0.596085    0.243552    11.00000    0.05510    0.03711 =
         0.09618   -0.02173   -0.01891   -0.00762
AFIX  43
H16   2    0.012268    0.683185    0.222082    11.00000   -1.20000
AFIX   0
C17   1   -0.049254    0.535408    0.358887    11.00000    0.07244    0.04405 =
         0.07871   -0.03441   -0.02645    0.00406
AFIX  43
H17   2   -0.071419    0.581444    0.415829    11.00000   -1.20000
AFIX   0
C18   1   -0.068092    0.406423    0.391769    11.00000    0.06031    0.04322 =
         0.05365   -0.02073   -0.01416    0.00205
AFIX  43
H18   2   -0.105637    0.367460    0.469516    11.00000   -1.20000
AFIX   0
C19   1   -0.029061   -0.028820    0.349646    11.00000    0.04532    0.03605 =
         0.03389   -0.01113    0.00157   -0.00953
C20   1   -0.215354   -0.131199    0.410989    11.00000    0.06650    0.05261 =
         0.09105   -0.02654    0.01900   -0.03332
AFIX 137
H20A  2   -0.210211   -0.149606    0.336338    11.00000   -1.50000
H20B  2   -0.305833   -0.114672    0.446007    11.00000   -1.50000
H20C  2   -0.168793   -0.205197    0.464817    11.00000   -1.50000
AFIX   0
C21   1    0.385515    0.080674    0.161644    11.00000    0.03167    0.04179 =
         0.04425   -0.01553   -0.00732   -0.00321
AFIX  23
H21A  2    0.425140    0.059072    0.233712    11.00000   -1.20000
H21B  2    0.443351    0.033006    0.108889    11.00000   -1.20000
AFIX   0
C22   1    0.377276    0.224884    0.100630    11.00000    0.02981    0.04545 =
         0.03857   -0.01181   -0.00442   -0.00757
C23   1    0.383352    0.316456    0.150494    11.00000    0.04070    0.04178 =
         0.04053   -0.00848   -0.00729   -0.01057
AFIX  43
H23   2    0.367307    0.402183    0.101268    11.00000   -1.20000
AFIX   0
C24   1    0.411138    0.304824    0.270179    11.00000    0.03652    0.04247 =
         0.04053   -0.00996   -0.00488   -0.01397
C25   1    0.512201    0.212071    0.324031    11.00000    0.03630    0.05417 =
         0.04963   -0.01921   -0.00545   -0.00716
AFIX  43
H25   2    0.559080    0.147765    0.288141    11.00000   -1.20000
AFIX   0
C26   1    0.543140    0.215036    0.430221    11.00000    0.04054    0.06758 =
         0.05098   -0.01392   -0.01355   -0.00864
AFIX  43
H26   2    0.610898    0.152782    0.464984    11.00000   -1.20000
AFIX   0
C27   1    0.475250    0.308526    0.484909    11.00000    0.05595    0.07724 =
         0.04607   -0.02226   -0.01020   -0.01957
AFIX  43
H27   2    0.497111    0.310214    0.556095    11.00000   -1.20000
AFIX   0
C28   1    0.374451    0.399947    0.433751    11.00000    0.05831    0.06001 =
         0.05357   -0.02864   -0.00287   -0.01144
AFIX  43
H28   2    0.327491    0.463171    0.470905    11.00000   -1.20000
AFIX   0
C29   1    0.342721    0.398266    0.327616    11.00000    0.04554    0.04398 =
         0.05089   -0.01444   -0.00721   -0.00934
AFIX  43
H29   2    0.274428    0.460673    0.293918    11.00000   -1.20000
AFIX   0
C30   1    0.367929    0.263355   -0.029904    11.00000    0.03547    0.05360 =
         0.04276   -0.01346   -0.00251   -0.01251
C31   1    0.341455    0.434706   -0.208385    11.00000    0.08160    0.08712 =
         0.04565   -0.00163   -0.02021   -0.02089
AFIX 137
H31A  2    0.424675    0.401981   -0.248948    11.00000   -1.50000
H31B  2    0.324326    0.528877   -0.236361    11.00000   -1.50000
H31C  2    0.273187    0.400965   -0.224719    11.00000   -1.50000
AFIX   0
O1    3    0.107247    0.170821    0.050588    11.00000    0.04578    0.04302 =
         0.04552   -0.01331   -0.01572    0.00489
O2    3    0.335076   -0.189750    0.313152    11.00000    0.07035    0.04652 =
         0.04922   -0.00847   -0.02773    0.00590
O3    3   -0.157299   -0.017589    0.389735    11.00000    0.04660    0.04078 =
         0.07571   -0.02070    0.01153   -0.01760
O4    3    0.035420   -0.127085    0.329607    11.00000    0.05851    0.04515 =
         0.09606   -0.03666    0.01673   -0.01523
O5    3    0.344734    0.392996   -0.080611    11.00000    0.07479    0.05529 =
         0.04272   -0.00610   -0.01796   -0.01134
O6    3    0.384235    0.185034   -0.085077    11.00000    0.06698    0.06983 =
         0.04672   -0.02675   -0.00232   -0.01686
HKLF    4
REM  SM16 in P-1
REM R1 =  0.0444 for   5016 Fo > 4sig(Fo)  and  0.0649 for all   6921 data
REM    337 parameters refined using      0 restraints
END
WGHT      0.0591      0.2017
REM Highest difference peak  0.276,  deepest hole -0.183,  1-sigma level  0.037
Q1    1   0.3467  0.2600 -0.1950  11.00000  0.05    0.28
Q2    1  -0.0036  0.0378  0.3392  11.00000  0.05    0.26
Q3    1   0.2238 -0.1025  0.0865  11.00000  0.05    0.26
Q4    1   0.2210  0.0581  0.1410  11.00000  0.05    0.24
Q5    1   0.2818 -0.1366  0.1724  11.00000  0.05    0.24
Q6    1  -0.0338  0.2679  0.3188  11.00000  0.05    0.23
Q7    1   0.2677 -0.0390  0.2126  11.00000  0.05    0.22
Q8    1   0.1978  0.0144  0.0509  11.00000  0.05    0.21
Q9    1   0.1910 -0.0632 -0.0045  11.00000  0.05    0.20
Q10   1   0.3957  0.2987  0.2169  11.00000  0.05    0.20
Q11   1  -0.0185  0.1545  0.2981  11.00000  0.05    0.20
Q12   1   0.4769  0.2772  0.2862  11.00000  0.05    0.20
Q13   1   0.3605  0.2422  0.0479  11.00000  0.05    0.20
Q14   1   0.2090  0.0621  0.2400  11.00000  0.05    0.19
Q15   1   0.4026  0.3740  0.2795  11.00000  0.05    0.19
Q16   1   0.3138 -0.2009  0.0958  11.00000  0.05    0.19
Q17   1  -0.0458  0.3703  0.3475  11.00000  0.05    0.18
Q18   1  -0.0670  0.4762  0.3524  11.00000  0.05    0.17
Q19   1   0.3164  0.0516  0.1710  11.00000  0.05    0.17
Q20   1   0.2788  0.4228 -0.0339  11.00000  0.05    0.17
;
