# Supplementary material for: Methyl (2E)-2-({2-[(2E)-2-benzyl­idene-3-meth­oxy-3-oxoprop­yl]-1,3-dioxoindan-2-yl}meth­yl)-3-phenyl­prop-2-enoate
Source: Acta Crystallogr Sect E Struct Rep Online. 2012 Apr 28;68(Pt 5):o1563–4. doi: 10.1107/S1600536812017965 (PMC3344660; doi:10.1107/S1600536812017965)
Supplement: Supplementary file 2 [file e-68-o1563-Isup2.hkl]

#
# h,k,l, Fc-squared, Fo-squared, sigma(Fo-squared) and status flag
#
data_I
_shelx_title ' SM16 in P-1'
_shelx_refln_list_code          4
_shelx_F_calc_maximum      130.19
_exptl_crystal_F_000       520.00
_reflns_d_resolution_high  0.7153
 
loop_
 _symmetry_equiv_pos_as_xyz
 'x, y, z'
 '-x, -y, -z'
 
_cell_length_a    10.5657
_cell_length_b    10.9275
_cell_length_c    11.8961
_cell_angle_alpha  71.250
_cell_angle_beta   77.889
_cell_angle_gamma  76.656
 
_shelx_F_squared_multiplier     1.000
 
loop_
 _refln_index_h
 _refln_index_k
 _refln_index_l
 _refln_F_squared_calc
 _refln_F_squared_meas
 _refln_F_squared_sigma
 _refln_observed_status
   1   0   0      430.35      247.29      6.10 o
   2   0   0      165.82      158.14      1.79 o
   3   0   0     6153.73     6408.01     70.15 o
   4   0   0       46.17       39.02      0.71 o
   5   0   0     1199.01     1351.44     15.14 o
   6   0   0      781.48      826.01     11.21 o
   7   0   0      157.60      153.81      2.46 o
   8   0   0       12.97       14.48      0.72 o
   9   0   0      204.98      197.66      3.46 o
  10   0   0        0.02        0.68      0.88 o
  11   0   0       14.25       13.35      1.45 o
  12   0   0       29.30       22.31      1.83 o
  13   0   0        0.61        0.55      1.01 o
  14   0   0       12.15       17.04      2.49 o
 -13   1   0        7.92       12.37      1.68 o
 -12   1   0        1.07        1.29      1.14 o
 -11   1   0       27.76       31.88      3.16 o
 -10   1   0        0.08       -0.36      0.88 o
  -9   1   0        3.94        2.97      0.78 o
  -8   1   0       22.62       28.37      1.11 o
  -7   1   0      225.34      235.56      3.84 o
  -6   1   0      544.39      594.18      7.64 o
  -5   1   0      315.81      340.72      3.70 o
  -4   1   0      513.10      496.18      5.13 o
  -3   1   0      731.76      679.99      6.53 o
  -2   1   0     9563.67     9757.60     90.75 o
  -1   1   0     1592.17     1540.60     13.94 o
   0   1   0     2321.12     1662.81     87.53 o
   1   1   0       43.62       32.02      0.84 o
   2   1   0      341.76      335.04      3.50 o
   3   1   0    16950.70    17479.63    184.28 o
   4   1   0     1684.44     1730.59     19.13 o
   5   1   0     3529.08     3787.79     39.02 o
   6   1   0      590.20      578.79      6.83 o
   7   1   0     1204.09     1267.33     14.48 o
   8   1   0        0.04        0.19      0.36 o
   9   1   0      221.56      208.36      3.21 o
  10   1   0       41.56       48.03      2.12 o
  11   1   0        0.23        0.34      1.19 o
  12   1   0        3.52        3.30      1.00 o
  13   1   0        6.86        7.08      1.37 o
  14   1   0       31.42       35.11      2.28 o
 -13   2   0        3.80        5.72      1.58 o
 -12   2   0       23.94       23.92      1.99 o
 -11   2   0        2.32        2.86      1.20 o
 -10   2   0       22.56       22.07      2.12 o
  -9   2   0        8.49       11.34      1.24 o
  -8   2   0        0.14       -0.03      0.47 o
  -7   2   0       11.27       12.16      0.70 o
  -6   2   0       96.70       93.33      1.53 o
  -5   2   0      420.05      451.26      4.86 o
  -4   2   0       12.59        7.10      0.35 o
  -3   2   0       79.25       93.38      1.58 o
  -2   2   0     2128.78     2051.67     19.34 o
  -1   2   0     3269.27     3240.76     32.18 o
   0   2   0       95.00      119.93      1.49 o
   1   2   0    13641.72    13074.51    138.02 o
   2   2   0     5805.73     5757.16     65.97 o
   3   2   0      180.17      235.68      2.70 o
   4   2   0      940.14     1002.09     10.75 o
   5   2   0      487.02      523.65      6.59 o
   6   2   0      207.68      183.75      2.48 o
   7   2   0      365.86      362.05      4.26 o
   8   2   0      208.28      209.19      2.75 o
   9   2   0       11.13       14.37      0.72 o
  10   2   0       57.49       52.66      1.55 o
  11   2   0        1.36        1.64      0.91 o
  12   2   0       30.58       31.87      1.93 o
  13   2   0       31.66       27.72      1.91 o
  14   2   0       38.24       39.91      2.29 o
 -13   3   0       31.61       31.33      3.03 o
 -12   3   0       15.17       18.52      1.96 o
 -11   3   0        7.79        8.36      1.85 o
 -10   3   0        1.75        1.89      1.31 o
  -9   3   0       10.29        9.33      1.11 o
  -8   3   0        0.17       -0.06      0.54 o
  -7   3   0      457.44      455.73      6.25 o
  -6   3   0       84.90       85.99      1.62 o
  -5   3   0       56.10       62.09      1.27 o
  -4   3   0       42.84       43.73      1.19 o
  -3   3   0      133.00      140.18      1.83 o
  -2   3   0      244.62      242.51      2.67 o
  -1   3   0     1290.91     1207.31     11.71 o
   0   3   0      174.75      186.52      2.16 o
   1   3   0     2974.07     2936.96     31.12 o
   2   3   0      272.28      251.80      3.09 o
   3   3   0       26.16       20.36      0.51 o
   4   3   0      180.81      194.65      2.47 o
   5   3   0      580.56      610.10      7.63 o
   6   3   0      166.45      185.29      2.68 o
   7   3   0       37.74       41.07      1.01 o
   8   3   0       20.65       20.46      0.76 o
   9   3   0       69.31       61.38      1.47 o
  10   3   0       22.79       24.93      1.16 o
  11   3   0       12.55       10.64      1.23 o
  12   3   0       16.90       17.93      1.49 o
  13   3   0       13.63       14.87      1.49 o
  14   3   0        5.85        6.53      1.20 o
 -12   4   0        7.36        3.30      1.52 o
 -11   4   0       24.47       24.62      2.51 o
 -10   4   0       59.18       64.59      3.01 o
  -9   4   0        0.00       -0.66      0.66 o
  -8   4   0       11.95       12.17      1.02 o
  -7   4   0       19.24       17.22      1.06 o
  -6   4   0        0.07       -0.37      0.37 o
  -5   4   0       67.46       63.04      1.38 o
  -4   4   0      266.41      259.77      3.54 o
  -3   4   0      311.26      327.04      3.78 o
  -2   4   0        0.33        3.18      0.42 o
  -1   4   0      131.03      149.74      1.83 o
   0   4   0      607.45      580.51      5.86 o
   1   4   0      654.49      715.63      8.41 o
   2   4   0      108.85       93.97      1.44 o
   3   4   0     1676.77     1744.77     21.18 o
   4   4   0      214.62      191.77      2.96 o
   5   4   0      768.32      739.09      9.21 o
   6   4   0        8.30        7.41      0.62 o
   7   4   0       29.47       35.17      0.95 o
   8   4   0       58.40       58.96      1.74 o
   9   4   0      102.23       93.84      1.88 o
  10   4   0        2.70        1.21      0.60 o
  11   4   0        0.78       -0.77      0.78 o
  12   4   0       14.54       15.99      1.63 o
  13   4   0        0.40       -0.88      0.88 o
  14   4   0        0.19       -1.40      1.40 o
 -12   5   0       17.31       23.61      4.05 o
 -11   5   0        0.19       -1.25      3.18 o
 -10   5   0       47.78       53.85      2.29 o
  -9   5   0      210.48      221.10      5.71 o
  -8   5   0      207.34      205.75      4.64 o
  -7   5   0       59.46       53.74      1.98 o
  -6   5   0      162.96      170.52      3.24 o
  -5   5   0        6.44        4.94      0.56 o
  -4   5   0       14.17       14.13      0.71 o
  -3   5   0       45.44       42.81      1.11 o
  -2   5   0        4.40        4.74      0.42 o
  -1   5   0      171.09      192.78      2.59 o
   0   5   0      937.48      907.52     10.03 o
   1   5   0      217.07      238.49      3.58 o
   2   5   0       68.22       76.70      1.42 o
   3   5   0       19.91        9.91      0.61 o
   4   5   0      832.90      849.37     11.55 o
   5   5   0       40.46       35.73      1.02 o
   6   5   0        3.03        1.02      0.34 o
   7   5   0      297.14      293.45      4.09 o
   8   5   0       34.86       32.25      1.06 o
   9   5   0        3.85        3.01      0.50 o
  10   5   0       19.83       24.58      1.29 o
  11   5   0       21.73       21.75      1.80 o
  12   5   0        0.59        1.72      0.93 o
  13   5   0        0.00        0.22      1.00 o
  14   5   0        0.33       -0.19      2.16 o
 -11   6   0        8.13        7.86      1.52 o
 -10   6   0        0.64        0.92      1.05 o
  -9   6   0       32.21       29.58      2.00 o
  -8   6   0      116.71      125.24      3.46 o
  -7   6   0        0.02        0.53      0.70 o
  -6   6   0      155.64      153.52      3.40 o
  -5   6   0       94.29       88.56      2.18 o
  -4   6   0      242.73      238.26      3.54 o
  -3   6   0      236.42      230.90      3.66 o
  -2   6   0       21.83       20.91      0.82 o
  -1   6   0      228.81      236.79      3.34 o
   0   6   0        5.94        7.96      0.51 o
   1   6   0       20.16       18.54      0.68 o
   2   6   0       42.06       43.10      1.54 o
   3   6   0      132.40      134.51      2.21 o
   4   6   0      221.38      217.22      3.91 o
   5   6   0        2.04        0.58      0.39 o
   6   6   0      160.62      166.51      2.90 o
   7   6   0       15.98       17.74      0.75 o
   8   6   0      212.80      210.92      3.45 o
   9   6   0       47.20       50.91      1.34 o
  10   6   0        1.38        1.06      0.84 o
  11   6   0       43.06       41.62      2.00 o
  12   6   0       39.43       38.41      1.95 o
  13   6   0       14.17       12.72      2.08 o
 -11   7   0        1.35        2.88      1.87 o
 -10   7   0        0.38       -0.36      1.26 o
  -9   7   0        0.00        0.34      1.31 o
  -8   7   0       23.27       24.66      1.68 o
  -7   7   0        1.59        0.71      0.90 o
  -6   7   0      236.69      219.24      4.48 o
  -5   7   0        0.15       -0.36      0.70 o
  -4   7   0        9.36        9.42      0.84 o
  -3   7   0      215.83      218.53      3.91 o
  -2   7   0        3.33        6.83      0.72 o
  -1   7   0        1.53        0.31      0.38 o
   0   7   0       22.11       17.09      0.74 o
   1   7   0       41.43       44.48      1.13 o
   2   7   0      330.58      349.91      4.93 o
   3   7   0       19.44       24.21      0.88 o
   4   7   0       47.89       50.56      1.56 o
   5   7   0      280.82      294.80      4.67 o
   6   7   0      109.29      100.85      2.39 o
   7   7   0      254.56      253.75      5.03 o
   8   7   0       27.92       24.24      1.15 o
   9   7   0       55.12       54.34      1.70 o
  10   7   0       12.10        9.21      1.96 o
  11   7   0        0.36       -0.41      1.02 o
  12   7   0       19.05       17.95      1.44 o
  13   7   0       12.46       11.27      2.01 o
 -10   8   0        3.21        1.36      1.67 o
  -9   8   0       40.99       43.22      4.36 o
  -8   8   0        1.24        3.65      1.40 o
  -7   8   0       21.37       22.21      1.95 o
  -6   8   0        0.20       -0.18      0.88 o
  -5   8   0       13.58       14.40      1.71 o
  -4   8   0       55.86       57.94      2.05 o
  -3   8   0      207.87      212.11      3.99 o
  -2   8   0        1.63        1.25      0.65 o
  -1   8   0       39.27       39.02      1.43 o
   0   8   0      159.91      163.58      2.74 o
   1   8   0       14.92       13.39      0.73 o
   2   8   0        0.44        0.16      0.36 o
   3   8   0        0.98        0.94      0.44 o
   4   8   0       36.70       40.12      1.51 o
   5   8   0       34.04       32.80      1.12 o
   6   8   0        0.22       -0.46      0.46 o
   7   8   0        0.15       -0.27      0.61 o
   8   8   0       28.79       27.80      1.36 o
   9   8   0       35.94       37.56      1.49 o
  10   8   0       76.47       83.43      2.99 o
  11   8   0        4.26        3.56      1.10 o
  12   8   0        6.03        6.24      1.13 o
  13   8   0        2.55        2.15      1.57 o
  -9   9   0        2.24        4.01      1.79 o
  -8   9   0        9.43       15.97      1.95 o
  -7   9   0        3.28        2.27      1.22 o
  -6   9   0        6.75        7.70      1.49 o
  -5   9   0       10.77       11.36      1.57 o
  -4   9   0       60.51       52.90      2.09 o
  -3   9   0       22.70       24.57      1.71 o
  -2   9   0      287.79      275.87      5.43 o
  -1   9   0        5.54        5.79      1.05 o
   0   9   0      101.47       99.65      3.03 o
   1   9   0        4.43        6.45      0.92 o
   2   9   0       10.82       12.44      1.05 o
   3   9   0       15.56       14.35      1.03 o
   4   9   0        6.85        6.88      0.85 o
   5   9   0       13.64       15.02      1.17 o
   6   9   0        2.73        2.13      0.76 o
   7   9   0        0.44        0.51      0.68 o
   8   9   0       60.76       57.06      2.02 o
   9   9   0       15.99       15.37      1.30 o
  10   9   0       12.62       16.25      1.58 o
  11   9   0        1.66        2.38      1.33 o
  12   9   0        0.20       -0.91      0.91 o
  -8  10   0        0.00        2.03      3.10 o
  -7  10   0        4.72        5.56      2.35 o
  -6  10   0        3.75        2.28      1.68 o
  -5  10   0        0.72        1.71      1.33 o
  -4  10   0       11.45       13.18      1.57 o
  -3  10   0        0.46        0.78      0.98 o
  -2  10   0        8.87        8.56      1.33 o
  -1  10   0        0.75       -0.71      0.85 o
   0  10   0      120.39      109.90      3.01 o
   1  10   0       46.16       46.17      1.91 o
   2  10   0      155.99      159.44      3.67 o
   3  10   0      272.62      249.08      5.48 o
   4  10   0        5.45        7.92      1.08 o
   5  10   0        0.99        1.33      0.81 o
   6  10   0       26.36       25.02      1.49 o
   7  10   0        8.29        8.58      1.09 o
   8  10   0        5.28        4.52      0.94 o
   9  10   0        1.47        0.66      0.74 o
  10  10   0        4.42        2.81      1.16 o
  11  10   0        0.14       -1.02      1.02 o
  -7  11   0        0.16        0.31      2.84 o
  -6  11   0        9.22       10.60      2.57 o
  -5  11   0        2.96        1.75      1.81 o
  -4  11   0       16.87       20.15      1.93 o
  -3  11   0        2.31        4.68      1.28 o
  -2  11   0       13.72        7.61      1.41 o
  -1  11   0        1.74        1.00      1.07 o
   0  11   0       16.23       22.71      1.76 o
   1  11   0        0.36       -0.92      0.92 o
   2  11   0        4.35        2.74      1.04 o
   3  11   0        0.97        0.90      0.91 o
   4  11   0        5.45        4.17      1.05 o
   5  11   0       32.24       35.13      1.87 o
   6  11   0        1.08        0.94      0.86 o
   7  11   0       19.62       16.77      1.37 o
   8  11   0       16.19       19.69      1.40 o
   9  11   0       19.16       21.79      1.39 o
  10  11   0       14.46       14.27      1.71 o
  11  11   0        0.68        0.55      1.67 o
  -5  12   0       24.08       25.66      3.28 o
  -4  12   0       25.79       32.68      2.88 o
  -3  12   0        1.10       -0.65      1.16 o
  -2  12   0       50.64       51.71      3.04 o
  -1  12   0        1.29        1.39      1.37 o
   0  12   0        1.76        3.88      1.49 o
   1  12   0       25.29       21.09      2.04 o
   2  12   0       41.50       42.49      2.57 o
   3  12   0        0.34       -0.87      0.87 o
   4  12   0       16.95       23.77      1.78 o
   5  12   0        1.25        0.54      0.99 o
   6  12   0       11.55       14.07      1.41 o
   7  12   0        2.80        0.61      1.18 o
   8  12   0        0.33        0.98      0.93 o
   9  12   0       13.81       13.77      1.27 o
  -3  13   0        0.11        0.50      3.09 o
  -2  13   0        2.12        2.12      1.62 o
  -1  13   0        7.86       12.54      2.06 o
   0  13   0        0.25       -0.63      1.27 o
   1  13   0       40.22       41.86      3.83 o
   2  13   0        5.26        6.66      1.64 o
   3  13   0       23.33       22.09      2.17 o
   4  13   0       31.68       32.39      2.83 o
   5  13   0       16.46       16.23      1.69 o
   6  13   0        0.11       -0.31      1.00 o
   7  13   0        1.01        1.32      1.08 o
   8  13   0        0.86        1.24      1.18 o
   0  14   0       12.85        9.71      2.07 o
   1  14   0       46.50       54.87      3.58 o
   2  14   0       17.78       27.29      3.77 o
   3  14   0       74.88       97.20      5.39 o
   4  14   0        7.58       17.16      2.48 o
   5  14   0       12.29       13.44      4.05 o
  -3 -14   1       20.74       23.66      2.88 o
  -2 -14   1        2.50        3.02      2.04 o
  -1 -14   1        4.96        1.01      2.70 o
  -7 -13   1        1.32        2.45      1.38 o
  -6 -13   1        9.32       17.07      1.98 o
  -5 -13   1        3.49        4.02      2.52 o
  -4 -13   1        3.64        2.33      1.50 o
  -3 -13   1       74.51       88.36      3.95 o
  -2 -13   1        1.08        3.09      1.53 o
  -1 -13   1        2.11        0.13      1.47 o
   0 -13   1        3.80        1.22      1.59 o
   1 -13   1        3.99        0.25      1.46 o
   2 -13   1        0.08       -0.22      1.40 o
   3 -13   1        0.74       -1.54      2.10 o
  -9 -12   1        3.31        1.05      1.18 o
  -8 -12   1        7.64        7.64      1.31 o
  -7 -12   1        0.80        0.81      1.05 o
  -6 -12   1       15.20       14.24      1.54 o
  -5 -12   1       13.87       14.28      1.56 o
  -4 -12   1       18.03       14.95      1.59 o
  -3 -12   1        0.14        0.25      1.21 o
  -2 -12   1       22.01       23.09      2.48 o
  -1 -12   1       22.83       21.46      3.44 o
   0 -12   1        7.46       11.47      3.92 o
   1 -12   1        8.79        8.87      1.76 o
   2 -12   1        2.64        2.06      1.48 o
   3 -12   1       11.33       15.05      2.44 o
   4 -12   1       17.38       19.99      2.99 o
   5 -12   1        0.24        5.02      3.07 o
 -10 -11   1        3.73        3.95      1.19 o
  -9 -11   1        3.80        5.60      1.10 o
  -8 -11   1        6.55        8.03      1.21 o
  -7 -11   1        1.62        2.85      1.01 o
  -6 -11   1       47.91       48.30      2.22 o
  -5 -11   1       60.46       60.72      3.03 o
  -4 -11   1        0.45        1.23      1.08 o
  -3 -11   1        4.20        2.49      1.05 o
  -2 -11   1       25.13       25.72      1.82 o
  -1 -11   1       39.47       38.59      2.47 o
   0 -11   1        0.91        1.18      0.96 o
   1 -11   1       44.91       38.49      2.20 o
   2 -11   1        8.35        3.60      1.24 o
   3 -11   1        4.97        4.54      1.32 o
   4 -11   1        0.90        1.92      1.31 o
   5 -11   1        4.68        2.27      1.93 o
   6 -11   1       16.57       17.81      2.88 o
 -11 -10   1        0.85        2.08      1.34 o
 -10 -10   1       14.83       15.13      1.25 o
  -9 -10   1        5.62        7.81      1.12 o
  -8 -10   1       17.28       18.95      1.45 o
  -7 -10   1        1.15        0.72      0.83 o
  -6 -10   1        1.45        0.38      0.79 o
  -5 -10   1      103.77       95.06      2.99 o
  -4 -10   1       14.23       10.92      1.24 o
  -3 -10   1      160.23      165.34      4.23 o
  -2 -10   1        0.32        0.69      0.76 o
  -1 -10   1       22.00       24.08      2.47 o
   0 -10   1       74.85       87.08      2.70 o
   1 -10   1       64.75       62.77      2.58 o
   2 -10   1       20.22       17.89      1.62 o
   3 -10   1        4.09        3.82      1.14 o
   4 -10   1        2.58        2.01      1.29 o
   5 -10   1       19.02       21.96      2.72 o
   6 -10   1       25.03       26.57      3.00 o
   7 -10   1        2.00       -0.24      1.58 o
 -12  -9   1        1.53        1.57      1.20 o
 -11  -9   1       10.04       11.33      2.10 o
 -10  -9   1        8.26        8.12      1.00 o
  -9  -9   1       16.63       21.52      1.40 o
  -8  -9   1       82.98       80.82      3.13 o
  -7  -9   1       12.55       12.24      1.44 o
  -6  -9   1        0.52       -0.52      0.89 o
  -5  -9   1       49.35       41.66      2.68 o
  -4  -9   1       14.20       13.66      1.24 o
  -3  -9   1       21.51       27.30      2.02 o
  -2  -9   1        7.06        3.64      0.83 o
  -1  -9   1       73.00       74.52      2.96 o
   0  -9   1     1079.64     1047.04     16.20 o
   1  -9   1      188.00      162.81      4.95 o
   2  -9   1       13.98       11.23      1.35 o
   3  -9   1        0.00        0.22      0.88 o
   4  -9   1       10.23        7.20      1.04 o
   5  -9   1       10.04       11.36      1.42 o
   6  -9   1       16.90       18.37      3.07 o
   7  -9   1        0.22       -0.26      1.10 o
   8  -9   1        4.09        3.79      1.58 o
   9  -9   1       39.45       48.48      4.34 o
 -12  -8   1        1.55        1.20      1.11 o
 -11  -8   1        4.46        4.05      1.20 o
 -10  -8   1       43.74       39.79      2.22 o
  -9  -8   1       33.68       32.61      2.26 o
  -8  -8   1        4.65        4.09      1.09 o
  -7  -8   1       30.77       27.73      1.80 o
  -6  -8   1       68.94       67.39      2.68 o
  -5  -8   1       44.34       35.59      1.67 o
  -4  -8   1       46.02       40.80      2.44 o
  -3  -8   1        2.53        2.82      0.68 o
  -2  -8   1        0.02       -0.45      0.45 o
  -1  -8   1       13.19       18.26      0.92 o
   0  -8   1      285.43      289.38      4.85 o
   1  -8   1      120.47      119.72      2.63 o
   2  -8   1        9.42       11.79      1.00 o
   3  -8   1      141.87      128.87      3.17 o
   4  -8   1        1.45        2.29      0.75 o
   5  -8   1      226.38      212.63      4.48 o
   6  -8   1       20.56       15.21      1.44 o
   7  -8   1       35.75       38.94      2.41 o
   8  -8   1       15.11       10.77      2.53 o
   9  -8   1        2.08        3.16      1.49 o
  10  -8   1        4.76       -0.62      1.54 o
 -13  -7   1        2.27        2.62      1.17 o
 -12  -7   1        0.06        0.00      1.06 o
 -11  -7   1        0.57        0.50      1.00 o
 -10  -7   1        9.48        9.66      1.34 o
  -9  -7   1       19.57       23.13      1.69 o
  -8  -7   1        8.89       10.71      1.24 o
  -7  -7   1      209.83      190.13      4.96 o
  -6  -7   1      124.99      120.87      2.50 o
  -5  -7   1        1.25        0.52      0.54 o
  -4  -7   1      220.55      205.56      3.99 o
  -3  -7   1        9.99       12.72      0.86 o
  -2  -7   1        1.83        3.53      0.50 o
  -1  -7   1       83.78       87.99      1.84 o
   0  -7   1       10.47        9.69      0.63 o
   1  -7   1       38.10       40.31      1.36 o
   2  -7   1       47.08       43.51      1.45 o
   3  -7   1       10.59        8.13      1.12 o
   4  -7   1       41.00       37.12      1.61 o
   5  -7   1      502.79      474.47     11.15 o
   6  -7   1       62.20       52.62      1.99 o
   7  -7   1        2.28        3.31      0.97 o
   8  -7   1        0.27        0.61      0.93 o
   9  -7   1        2.06        0.35      1.40 o
  10  -7   1        3.66        5.01      1.56 o
 -13  -6   1       12.66       14.36      1.66 o
 -12  -6   1        3.76        3.52      1.17 o
 -11  -6   1       21.78       24.35      1.76 o
 -10  -6   1        0.38        0.96      0.97 o
  -9  -6   1       19.66       16.73      1.45 o
  -8  -6   1       21.70       25.07      1.39 o
  -7  -6   1      252.57      245.07      3.72 o
  -6  -6   1      224.52      235.53      3.92 o
  -5  -6   1      300.18      312.81      6.22 o
  -4  -6   1      111.25      127.82      2.22 o
  -3  -6   1       14.37       12.52      0.74 o
  -2  -6   1       78.14       80.90      1.65 o
  -1  -6   1        0.93       -0.14      0.31 o
   0  -6   1      251.86      260.19      4.16 o
   1  -6   1      767.11      782.40     10.88 o
   2  -6   1       12.96       16.68      0.88 o
   3  -6   1       50.40       48.51      1.37 o
   4  -6   1      239.44      238.06      3.35 o
   5  -6   1       23.47       18.45      1.58 o
   6  -6   1       72.32       70.21      2.14 o
   7  -6   1       21.49       20.16      1.33 o
   8  -6   1       40.58       38.73      1.89 o
   9  -6   1        1.01        0.41      0.98 o
  10  -6   1        4.14        2.79      1.40 o
  11  -6   1        9.95       10.06      1.41 o
 -13  -5   1        0.19        0.16      1.09 o
 -12  -5   1       22.77       21.61      1.89 o
 -11  -5   1        1.45        0.00      0.92 o
 -10  -5   1      133.68      134.68      4.38 o
  -9  -5   1        5.21        3.79      0.98 o
  -8  -5   1        6.23        5.07      0.63 o
  -7  -5   1        4.23        5.27      0.54 o
  -6  -5   1      103.60      116.97      2.28 o
  -5  -5   1        2.87        2.47      0.44 o
  -4  -5   1      520.23      505.90      7.16 o
  -3  -5   1      157.59      166.37      2.58 o
  -2  -5   1        1.09        0.28      0.29 o
  -1  -5   1      468.71      530.18      6.53 o
   0  -5   1        2.07        3.00      0.37 o
   1  -5   1        4.68        6.54      0.45 o
   2  -5   1      442.45      460.67      5.78 o
   3  -5   1        0.06       -0.09      0.34 o
   4  -5   1       41.67       38.71      1.03 o
   5  -5   1       58.22       56.62      1.68 o
   6  -5   1        6.65        4.56      0.67 o
   7  -5   1        0.98        0.50      0.60 o
   8  -5   1      130.12      131.98      3.43 o
   9  -5   1        0.00        1.09      0.96 o
  10  -5   1       44.25       47.26      3.30 o
  11  -5   1       11.62       14.20      1.84 o
  12  -5   1        1.66        2.83      2.45 o
 -14  -4   1       14.12       12.63      2.69 o
 -13  -4   1        0.27       -1.02      1.02 o
 -12  -4   1       17.70       17.69      1.62 o
 -11  -4   1        1.02        0.73      0.96 o
 -10  -4   1       14.83       14.01      1.35 o
  -9  -4   1       97.37       91.42      2.28 o
  -8  -4   1       83.49       94.57      1.85 o
  -7  -4   1       15.07       17.44      1.12 o
  -6  -4   1      128.18      122.42      2.29 o
  -5  -4   1      585.04      580.12     10.22 o
  -4  -4   1      148.09      137.14      2.33 o
  -3  -4   1     1460.15     1460.19     17.87 o
  -2  -4   1      325.67      349.32      5.06 o
  -1  -4   1        9.52       11.62      0.48 o
   0  -4   1     1536.91     1622.06     17.50 o
   1  -4   1      290.36      281.25      3.47 o
   2  -4   1        6.50        7.26      0.44 o
   3  -4   1      658.11      708.68      8.50 o
   4  -4   1        4.04        3.72      0.43 o
   5  -4   1      581.93      597.81      7.82 o
   6  -4   1       55.00       59.33      1.47 o
   7  -4   1        3.38        2.01      0.63 o
   8  -4   1      180.86      172.12      4.79 o
   9  -4   1        0.06       -0.62      0.85 o
  10  -4   1        5.00        6.21      1.35 o
  11  -4   1        3.64        5.14      1.77 o
  12  -4   1        8.27        7.29      1.99 o
 -14  -3   1       10.24        8.85      1.57 o
 -13  -3   1        1.91        0.95      1.13 o
 -12  -3   1        0.64       -0.42      1.00 o
 -11  -3   1       10.56        7.41      1.23 o
 -10  -3   1       48.28       43.30      2.10 o
  -9  -3   1        2.43        2.28      0.67 o
  -8  -3   1      398.81      417.54      5.72 o
  -7  -3   1      291.04      332.41      4.62 o
  -6  -3   1      700.97      743.91     10.28 o
  -5  -3   1       47.17       58.42      1.53 o
  -4  -3   1     1731.02     1748.26     22.85 o
  -3  -3   1      414.59      414.22      5.37 o
  -2  -3   1     2414.17     2414.08     27.30 o
  -1  -3   1       60.19       61.84      0.93 o
   0  -3   1       92.96       83.14      1.16 o
   1  -3   1      576.64      594.87      6.30 o
   2  -3   1       80.81       82.13      1.28 o
   3  -3   1       50.90       54.70      1.01 o
   4  -3   1      788.68      862.35      9.99 o
   5  -3   1       51.86       64.83      1.23 o
   6  -3   1       47.69       52.50      1.15 o
   7  -3   1       23.05       21.97      0.92 o
   8  -3   1        0.32        1.12      0.75 o
   9  -3   1        1.43        0.91      0.94 o
  10  -3   1        0.70        1.04      1.19 o
  11  -3   1        0.78        2.54      1.40 o
  12  -3   1       39.64       45.39      3.20 o
  13  -3   1        8.86        9.87      4.04 o
 -14  -2   1       11.04       11.99      1.69 o
 -13  -2   1        0.59       -0.50      1.10 o
 -12  -2   1       72.23       65.84      2.89 o
 -11  -2   1        3.07        3.01      1.07 o
 -10  -2   1        0.30        0.15      0.85 o
  -9  -2   1       71.96       70.32      1.98 o
  -8  -2   1       89.35       98.02      1.88 o
  -7  -2   1        0.00       -0.19      0.37 o
  -6  -2   1      626.38      651.72      9.06 o
  -5  -2   1      580.43      649.70      8.85 o
  -4  -2   1       18.01       29.58      0.75 o
  -3  -2   1    11167.67    11356.03    127.04 o
  -2  -2   1     3481.31     3330.86     41.93 o
  -1  -2   1        0.00        0.24      0.12 o
   0  -2   1      937.60     1013.74     10.36 o
   1  -2   1       10.75       13.12      0.36 o
   2  -2   1      200.56      200.21      2.43 o
   3  -2   1      397.14      399.82      4.29 o
   4  -2   1     1239.81     1287.32     13.68 o
   5  -2   1      233.82      231.35      3.05 o
   6  -2   1        2.42        1.44      0.30 o
   7  -2   1      123.57      139.05      2.22 o
   8  -2   1       43.50       46.15      1.35 o
   9  -2   1        9.84       12.00      3.09 o
  10  -2   1        1.95        1.88      1.27 o
  11  -2   1        3.08        3.08      1.39 o
  12  -2   1       11.11        9.92      1.93 o
  13  -2   1        1.70        1.90      1.34 o
 -14  -1   1       17.54       17.43      4.12 o
 -13  -1   1        0.14        1.96      1.24 o
 -12  -1   1        2.03        3.57      1.20 o
 -11  -1   1        4.36        1.24      1.06 o
 -10  -1   1       35.54       36.90      1.73 o
  -9  -1   1      275.71      297.02      4.44 o
  -8  -1   1       39.76       35.86      0.96 o
  -7  -1   1       19.04       30.28      0.93 o
  -6  -1   1     1098.56     1137.95     13.12 o
  -5  -1   1     1120.32     1305.46     13.00 o
  -4  -1   1       83.07       92.18      1.57 o
  -3  -1   1    15068.46    15549.06    163.07 o
  -2  -1   1     1228.93     1310.38     17.30 o
  -1  -1   1      410.60      373.31      4.36 o
   0  -1   1     2146.51     2047.39     20.59 o
   1  -1   1     1686.28     1517.53     17.12 o
   2  -1   1       82.99       76.13      1.01 o
   3  -1   1      394.20      394.96      4.08 o
   4  -1   1      414.65      407.78      4.74 o
   5  -1   1        5.11        4.05      0.35 o
   6  -1   1       56.79       54.21      1.21 o
   7  -1   1      441.30      453.26      6.13 o
   8  -1   1        5.88        5.79      0.65 o
   9  -1   1        1.63        1.45      0.72 o
  10  -1   1       22.69       24.07      1.98 o
  11  -1   1       12.29       10.46      2.84 o
  12  -1   1        3.30        2.16      1.82 o
  13  -1   1        1.39        1.48      1.23 o
  14  -1   1        0.85        2.65      2.42 o
 -14   0   1        0.53        1.15      2.71 o
 -13   0   1        6.62        8.48      1.77 o
 -12   0   1        0.29        1.80      1.01 o
 -11   0   1      106.59      100.43      3.07 o
 -10   0   1       88.15       86.98      4.59 o
  -9   0   1        4.20        6.98      1.03 o
  -8   0   1      339.98      322.62      4.69 o
  -7   0   1       51.48       62.97      1.40 o
  -6   0   1        7.26       10.75      0.59 o
  -5   0   1       45.91       46.45      0.89 o
  -4   0   1      349.21      359.06      3.85 o
  -3   0   1      390.98      389.11      3.74 o
  -2   0   1    13623.09    14090.67    141.98 o
  -1   0   1      368.08      368.74      3.44 o
   1   0   1     5402.91     4651.79    133.97 o
   2   0   1     1182.99     1193.45     11.93 o
   3   0   1      936.44      947.51     10.01 o
   4   0   1     1921.20     1959.93     19.55 o
   5   0   1      206.51      206.03      3.46 o
   6   0   1      123.85      130.74      2.23 o
   7   0   1       28.41       31.19      0.99 o
   8   0   1       13.53       14.10      0.76 o
   9   0   1        2.70        0.97      0.68 o
  10   0   1      100.02       96.58      3.78 o
  11   0   1        6.56        4.40      1.86 o
  12   0   1       50.24       46.81      2.32 o
  13   0   1       15.04       17.31      2.14 o
  14   0   1        4.03        5.67      1.22 o
 -13   1   1        0.10        0.96      1.15 o
 -12   1   1        1.00        0.29      1.14 o
 -11   1   1       23.35       18.53      1.72 o
 -10   1   1        6.21        5.11      1.17 o
  -9   1   1       74.91       72.12      4.41 o
  -8   1   1       28.68       34.81      1.14 o
  -7   1   1       97.76      109.45      2.02 o
  -6   1   1       58.06       69.84      1.79 o
  -5   1   1      285.56      302.70      3.39 o
  -4   1   1      440.43      427.44      4.33 o
  -3   1   1     3544.90     3623.90     36.96 o
  -2   1   1     5799.75     5850.81     56.45 o
  -1   1   1      377.50      381.58      3.55 o
   0   1   1      202.68      135.80      1.88 o
   2   1   1      863.30      958.32     23.54 o
   3   1   1     2513.56     2564.95     31.07 o
   4   1   1      796.01      855.48      9.83 o
   5   1   1       42.26       60.04      1.14 o
   6   1   1      355.53      380.45      5.36 o
   7   1   1       60.15       58.99      1.30 o
   8   1   1        0.05       -0.37      0.37 o
   9   1   1        9.18       10.44      0.78 o
  10   1   1      123.09      118.20      2.63 o
  11   1   1       24.74       21.35      1.48 o
  12   1   1       10.18       12.63      1.29 o
  13   1   1        2.07        1.95      0.93 o
  14   1   1        0.76        1.36      0.96 o
 -13   2   1        3.80        2.19      1.43 o
 -12   2   1        1.45        3.25      1.34 o
 -11   2   1        1.00       -0.20      1.05 o
 -10   2   1       34.57       33.83      2.07 o
  -9   2   1       59.70       54.61      2.08 o
  -8   2   1      112.12      113.99      2.49 o
  -7   2   1       24.66       22.31      0.84 o
  -6   2   1       10.39        9.59      0.48 o
  -5   2   1      135.15      129.25      1.86 o
  -4   2   1      402.97      450.96      4.83 o
  -3   2   1      400.84      403.87      4.76 o
  -2   2   1       41.78       41.21      0.61 o
  -1   2   1      591.92      549.09      4.92 o
   0   2   1      163.26      140.45      1.57 o
   1   2   1        9.96        5.53      0.26 o
   2   2   1      538.38      570.62      5.67 o
   3   2   1     1044.91     1108.03     13.60 o
   4   2   1     1264.97     1305.00     14.75 o
   5   2   1      577.76      559.88      6.42 o
   6   2   1        4.44        1.77      0.28 o
   7   2   1       18.51       18.21      0.63 o
   8   2   1       55.87       55.22      1.20 o
   9   2   1       16.31       19.65      0.91 o
  10   2   1       15.93       12.76      0.99 o
  11   2   1       42.98       45.27      1.75 o
  12   2   1        0.20        0.39      0.76 o
  13   2   1       41.15       40.99      2.42 o
  14   2   1        0.22       -0.55      1.52 o
 -13   3   1        5.06        2.53      1.83 o
 -12   3   1       56.19       59.98      3.87 o
 -11   3   1       40.67       38.82      3.75 o
 -10   3   1        0.06        1.20      1.25 o
  -9   3   1       58.80       57.36      2.92 o
  -8   3   1      138.18      139.74      2.82 o
  -7   3   1      131.17      131.18      2.28 o
  -6   3   1       20.87       18.41      0.72 o
  -5   3   1       20.37       21.69      0.74 o
  -4   3   1      145.95      141.89      1.81 o
  -3   3   1       36.92       30.86      0.84 o
  -2   3   1      106.93      109.48      1.33 o
  -1   3   1      280.30      291.45      2.93 o
   0   3   1       50.55       35.38      0.58 o
   1   3   1       21.23       26.05      0.48 o
   2   3   1      824.72      807.13      8.20 o
   3   3   1      795.30      748.92      8.57 o
   4   3   1     1568.30     1730.07     19.52 o
   5   3   1      175.07      214.84      2.83 o
   6   3   1       75.84       72.90      1.35 o
   7   3   1       52.68       61.40      1.29 o
   8   3   1        0.03        0.26      0.37 o
   9   3   1      174.32      175.59      3.80 o
  10   3   1        0.00       -0.39      0.56 o
  11   3   1        0.66        0.82      0.64 o
  12   3   1       12.15       12.69      1.15 o
  13   3   1        9.22       10.43      1.75 o
  14   3   1       52.04       58.31      3.50 o
 -12   4   1       24.22       29.50      3.92 o
 -11   4   1       26.55       30.63      2.35 o
 -10   4   1        8.00        8.66      3.66 o
  -9   4   1        0.03        0.35      0.75 o
  -8   4   1       29.54       32.55      1.36 o
  -7   4   1      502.69      471.23      7.69 o
  -6   4   1        6.28        7.50      0.63 o
  -5   4   1       62.80       60.34      1.35 o
  -4   4   1        8.28        9.58      0.56 o
  -3   4   1      914.42      900.85     12.03 o
  -2   4   1      101.61      100.73      1.39 o
  -1   4   1      571.76      600.49      6.35 o
   0   4   1      731.38      704.63      7.77 o
   1   4   1     1557.20     1536.20     15.53 o
   2   4   1       77.66       75.16      1.12 o
   3   4   1      569.55      598.43      6.55 o
   4   4   1      526.96      525.38      7.16 o
   5   4   1      206.26      211.60      2.85 o
   6   4   1      236.41      244.22      3.61 o
   7   4   1       27.65       24.62      0.80 o
   8   4   1       28.22       29.17      1.01 o
   9   4   1       91.85       89.95      1.98 o
  10   4   1        3.48        4.73      0.69 o
  11   4   1        9.47       10.59      0.77 o
  12   4   1       26.45       20.51      2.70 o
  13   4   1        8.30        9.96      1.73 o
  14   4   1       22.29       23.32      2.42 o
 -12   5   1        0.39       -0.93      2.36 o
 -11   5   1       56.04       53.44      4.60 o
 -10   5   1        0.45        0.48      0.93 o
  -9   5   1      164.74      165.93      3.78 o
  -8   5   1       67.67       69.12      2.43 o
  -7   5   1      139.11      134.28      3.11 o
  -6   5   1       18.58       17.24      1.02 o
  -5   5   1        0.00        0.53      0.42 o
  -4   5   1        8.77       11.52      0.69 o
  -3   5   1      413.26      401.78      5.14 o
  -2   5   1        6.97       10.32      0.54 o
  -1   5   1       44.88       38.61      1.12 o
   0   5   1      142.01      150.56      2.12 o
   1   5   1     1760.71     1827.23     20.80 o
   2   5   1     2230.73     2424.76     28.92 o
   3   5   1     1637.42     1793.87     21.66 o
   4   5   1       58.38       71.72      1.27 o
   5   5   1      171.72      158.43      2.13 o
   6   5   1       44.26       40.73      0.81 o
   7   5   1       83.40       86.63      1.68 o
   8   5   1      510.75      512.42      7.26 o
   9   5   1       72.98       72.91      1.74 o
  10   5   1       18.33       16.47      0.84 o
  11   5   1        3.45        2.14      0.73 o
  12   5   1       34.08       30.98      4.49 o
  13   5   1        0.11       -1.15      1.15 o
  14   5   1        0.05       -1.33      1.33 o
 -11   6   1        6.78        5.57      3.15 o
 -10   6   1        0.11        1.90      1.67 o
  -9   6   1       26.28       22.74      2.00 o
  -8   6   1        4.92        6.95      1.12 o
  -7   6   1        8.88       10.52      1.12 o
  -6   6   1      426.41      408.70      7.01 o
  -5   6   1       84.96       77.86      1.98 o
  -4   6   1        2.72        2.45      0.55 o
  -3   6   1        7.09       11.74      0.73 o
  -2   6   1      259.73      246.34      4.03 o
  -1   6   1        0.74        0.48      0.33 o
   0   6   1      820.29      907.52     10.68 o
   1   6   1      189.19      190.25      2.89 o
   2   6   1      570.06      595.55      7.13 o
   3   6   1       14.82       12.14      0.62 o
   4   6   1     1203.36     1263.42     15.50 o
   5   6   1      126.30      143.18      2.60 o
   6   6   1       22.71       23.71      0.67 o
   7   6   1      197.75      194.27      2.60 o
   8   6   1      279.74      279.81      4.81 o
   9   6   1       99.28       92.27      2.06 o
  10   6   1       91.11       92.71      2.09 o
  11   6   1        5.34        8.30      1.75 o
  12   6   1       21.03       20.94      2.02 o
  13   6   1        0.38        2.59      1.40 o
  14   6   1       25.62       23.70      2.42 o
 -11   7   1        0.38        0.03      1.71 o
 -10   7   1        0.13       -0.27      1.08 o
  -9   7   1        1.12        1.25      1.26 o
  -8   7   1        1.15        1.11      1.07 o
  -7   7   1       21.87       22.36      1.52 o
  -6   7   1       36.76       40.44      1.78 o
  -5   7   1       16.58       17.99      1.99 o
  -4   7   1       75.81       68.72      1.93 o
  -3   7   1      174.97      158.28      2.84 o
  -2   7   1        3.50        4.09      0.63 o
  -1   7   1       47.38       35.76      1.04 o
   0   7   1        2.86        2.45      0.40 o
   1   7   1       45.22       41.37      1.14 o
   2   7   1      276.70      305.11      4.05 o
   3   7   1      146.29      150.77      2.66 o
   4   7   1      130.43      132.64      2.23 o
   5   7   1      602.12      617.53      7.99 o
   6   7   1      311.11      331.29      4.59 o
   7   7   1      168.58      168.68      2.70 o
   8   7   1        1.20        1.12      0.53 o
   9   7   1       15.09       15.61      1.02 o
  10   7   1       47.59       48.04      1.60 o
  11   7   1        0.98       -0.53      1.09 o
  12   7   1        0.09        1.76      1.62 o
  13   7   1       11.81        9.00      2.35 o
 -10   8   1        3.93        0.76      1.87 o
  -9   8   1        0.22        1.14      1.44 o
  -8   8   1        1.73        1.15      1.16 o
  -7   8   1       13.54       12.68      1.63 o
  -6   8   1       57.58       54.12      2.43 o
  -5   8   1       33.05       36.23      1.94 o
  -4   8   1      322.66      313.59      5.83 o
  -3   8   1      159.08      151.84      2.88 o
  -2   8   1      354.02      348.21      5.84 o
  -1   8   1      300.34      295.11      4.21 o
   0   8   1        1.48        1.45      0.45 o
   1   8   1       62.87       63.77      1.43 o
   2   8   1       14.62       13.16      0.77 o
   3   8   1       13.94       11.67      0.69 o
   4   8   1      175.56      165.29      2.77 o
   5   8   1      275.65      272.56      4.03 o
   6   8   1       63.31       64.42      1.58 o
   7   8   1        2.25        1.57      0.41 o
   8   8   1       14.34       13.96      0.61 o
   9   8   1       54.40       54.45      2.20 o
  10   8   1       39.77       38.32      1.83 o
  11   8   1        8.13       10.98      1.62 o
  12   8   1        8.69       12.51      1.85 o
  13   8   1        2.92        2.64      2.11 o
  -9   9   1       32.66       30.36      4.89 o
  -8   9   1        0.92       -0.78      1.62 o
  -7   9   1       28.99       28.45      2.93 o
  -6   9   1       12.71        9.22      2.06 o
  -5   9   1       13.50       10.44      1.89 o
  -4   9   1       34.17       30.33      1.88 o
  -3   9   1        0.00       -0.13      0.76 o
  -2   9   1       34.57       30.73      2.14 o
  -1   9   1       46.31       53.01      2.00 o
   0   9   1        0.01       -0.70      0.70 o
   1   9   1      231.98      213.08      4.26 o
   2   9   1      388.55      343.18      6.19 o
   3   9   1       58.56       48.46      1.51 o
   4   9   1       11.97       14.68      0.89 o
   5   9   1       65.01       59.02      1.77 o
   6   9   1        0.02        0.79      0.65 o
   7   9   1       23.99       19.61      1.15 o
   8   9   1        0.62        0.19      0.56 o
   9   9   1       66.75       68.42      3.37 o
  10   9   1        0.10       -0.48      0.85 o
  11   9   1       22.79       23.96      2.23 o
  12   9   1        3.56        5.36      1.62 o
  13   9   1        3.18        4.48      2.58 o
  -8  10   1        9.35        5.52      6.56 o
  -7  10   1       62.01       68.58     10.24 o
  -6  10   1       27.67       23.19      2.81 o
  -5  10   1       21.64       16.83      2.03 o
  -4  10   1       18.92       16.61      2.99 o
  -3  10   1        1.45        1.38      1.06 o
  -2  10   1       55.26       52.96      2.34 o
  -1  10   1       47.62       48.27      2.00 o
   0  10   1       44.85       44.69      2.21 o
   1  10   1       23.81       31.04      1.57 o
   2  10   1       54.60       56.46      1.98 o
   3  10   1        2.32        0.59      0.78 o
   4  10   1       37.57       33.35      1.66 o
   5  10   1        0.00       -0.41      0.66 o
   6  10   1        0.90        2.86      1.03 o
   7  10   1        0.42       -0.63      0.63 o
   8  10   1       41.40       41.67      1.65 o
   9  10   1        0.53       -0.35      0.96 o
  10  10   1        4.00        4.52      1.12 o
  11  10   1       16.64       13.82      1.23 o
  12  10   1        3.96        7.23      1.80 o
  -7  11   1       10.68       10.82      2.46 o
  -6  11   1        0.21       -1.45      2.75 o
  -5  11   1        0.31       -0.84      1.37 o
  -4  11   1        0.28        0.68      1.21 o
  -3  11   1        0.40        1.48      1.06 o
  -2  11   1        6.60        7.64      1.36 o
  -1  11   1        3.54        1.69      1.04 o
   0  11   1       64.32       63.53      2.36 o
   1  11   1       62.32       71.29      2.68 o
   2  11   1        1.74        2.29      0.94 o
   3  11   1       34.86       31.61      1.77 o
   4  11   1        1.29       -0.46      0.72 o
   5  11   1        2.46        0.74      0.98 o
   6  11   1       48.42       44.08      2.42 o
   7  11   1        4.81        6.10      0.98 o
   8  11   1        1.60        1.45      0.75 o
   9  11   1        3.25        2.63      1.17 o
  10  11   1        0.06       -0.97      0.97 o
  11  11   1        0.00        0.30      1.18 o
  -5  12   1        1.48       -0.82      1.85 o
  -4  12   1       49.09       56.49      3.44 o
  -3  12   1        4.90        4.65      2.73 o
  -2  12   1        2.77        3.35      1.42 o
  -1  12   1       24.70       28.07      2.36 o
   0  12   1       44.95       47.69      2.79 o
   1  12   1       19.02       18.43      1.94 o
   2  12   1        0.50        0.28      0.96 o
   3  12   1        1.31       -0.05      0.90 o
   4  12   1       27.89       31.35      1.87 o
   5  12   1        2.12        2.27      0.96 o
   6  12   1        0.18        0.51      0.86 o
   7  12   1        0.01        0.09      0.80 o
   8  12   1       17.70       18.17      1.32 o
   9  12   1        5.51        4.61      1.35 o
  10  12   1       11.25       11.33      1.57 o
  -4  13   1        2.31        0.91      2.53 o
  -3  13   1        4.00        2.26      1.65 o
  -2  13   1        4.37        3.21      1.64 o
  -1  13   1        7.05        7.17      1.65 o
   0  13   1        1.04        2.02      1.39 o
   1  13   1        3.56        3.60      1.43 o
   2  13   1       11.25       12.49      1.86 o
   3  13   1       16.61       19.05      1.75 o
   4  13   1        0.04        0.12      1.03 o
   5  13   1        0.09       -0.44      0.92 o
   6  13   1       11.28       14.93      1.47 o
   7  13   1       21.24       20.67      1.93 o
   8  13   1        0.51        1.86      0.95 o
   9  13   1        2.68        1.33      2.66 o
  -1  14   1        1.33       -0.03      1.50 o
   0  14   1        6.52        6.75      1.87 o
   1  14   1        2.72        4.55      1.72 o
   2  14   1        0.00       -0.93      1.38 o
   3  14   1        0.37        1.04      1.44 o
   4  14   1        3.48        5.42      2.68 o
   5  14   1        1.33        0.81      1.30 o
   6  14   1        0.27        1.48      1.26 o
  -6 -13   2        3.37        3.13      3.77 o
  -5 -13   2       16.14       19.20      2.58 o
  -4 -13   2        0.46       -0.30      1.39 o
  -3 -13   2        0.09        0.65      1.54 o
  -2 -13   2        2.16        4.58      2.24 o
  -1 -13   2        0.32       -1.36      1.36 o
   0 -13   2        0.05       -0.92      1.59 o
   1 -13   2        0.14       -0.35      1.45 o
   2 -13   2        0.24        0.13      2.50 o
  -8 -12   2        2.91        2.60      1.33 o
  -7 -12   2        0.09        0.46      1.44 o
  -6 -12   2       21.05       22.53      1.91 o
  -5 -12   2       30.87       38.39      2.55 o
  -4 -12   2        2.36        1.13      1.29 o
  -3 -12   2        1.31        2.32      1.43 o
  -2 -12   2        0.23       -1.06      1.20 o
  -1 -12   2        3.66        4.50      1.49 o
   0 -12   2        0.97       -0.84      1.35 o
   1 -12   2        1.61        2.54      1.49 o
   2 -12   2        1.47        0.99      1.42 o
   3 -12   2        0.32       -1.44      1.44 o
   4 -12   2        0.01       -1.59      1.59 o
  -9 -11   2        1.62        2.95      1.14 o
  -8 -11   2       30.85       32.89      2.01 o
  -7 -11   2       33.84       35.47      2.07 o
  -6 -11   2       24.55       27.66      1.87 o
  -5 -11   2        0.23        0.88      1.03 o
  -4 -11   2       35.02       39.02      2.27 o
  -3 -11   2       42.50       39.39      2.17 o
  -2 -11   2        1.57        1.22      1.24 o
  -1 -11   2        0.10       -0.61      1.16 o
   0 -11   2        2.75        1.03      1.18 o
   1 -11   2       38.40       41.96      2.35 o
   2 -11   2        0.70        1.58      1.25 o
   3 -11   2        7.54        5.10      1.38 o
   4 -11   2        8.92       11.65      2.39 o
   5 -11   2        0.15       -2.06      2.06 o
   6 -11   2        0.11       -0.37      5.56 o
 -10 -10   2       36.07       41.98      2.07 o
  -9 -10   2        3.08        3.34      1.41 o
  -8 -10   2        0.05       -1.10      1.10 o
  -7 -10   2        8.57       12.47      1.68 o
  -6 -10   2        0.42        0.77      1.08 o
  -5 -10   2        3.15        4.42      1.88 o
  -4 -10   2        3.60        3.39      1.19 o
  -3 -10   2       89.28       89.24      3.69 o
  -2 -10   2        0.29        1.64      0.86 o
  -1 -10   2       41.00       39.27      1.86 o
   0 -10   2        3.63        3.84      1.11 o
   1 -10   2       11.08       13.97      1.55 o
   2 -10   2       11.79       16.85      1.70 o
   3 -10   2        3.99        4.10      1.18 o
   4 -10   2        5.01        5.16      1.28 o
   5 -10   2        0.01       -0.10      2.42 o
   6 -10   2        0.60       -1.27      1.50 o
   7 -10   2       17.03       16.55      4.21 o
 -11  -9   2       16.31       17.52      1.36 o
 -10  -9   2       82.06       77.60      3.40 o
  -9  -9   2       33.23       30.12      2.85 o
  -8  -9   2       40.54       37.76      2.33 o
  -7  -9   2        1.19        0.77      1.05 o
  -6  -9   2        3.90        3.01      1.17 o
  -5  -9   2        0.53        1.21      1.01 o
  -4  -9   2        3.47        0.08      0.97 o
  -3  -9   2        3.01        2.87      0.94 o
  -2  -9   2       23.30       25.27      1.89 o
  -1  -9   2       59.57       50.13      2.23 o
   0  -9   2        8.67        5.72      1.05 o
   1  -9   2       15.32       17.14      1.52 o
   2  -9   2      196.02      183.61      4.67 o
   3  -9   2        2.79        1.22      0.92 o
   4  -9   2       20.12       22.41      1.75 o
   5  -9   2       20.76       23.43      2.41 o
   6  -9   2        3.39        3.65      1.24 o
   7  -9   2        0.06       -0.39      1.11 o
   8  -9   2       11.41       14.35      2.28 o
   9  -9   2        3.90        2.55      2.00 o
 -12  -8   2        1.75        1.22      1.27 o
 -11  -8   2       16.28       18.21      1.87 o
 -10  -8   2        0.22       -1.00      1.00 o
  -9  -8   2        3.97        2.59      1.16 o
  -8  -8   2       13.14       11.59      1.49 o
  -7  -8   2       31.52       29.95      1.96 o
  -6  -8   2        0.12       -0.53      0.88 o
  -5  -8   2       94.10       93.91      2.87 o
  -4  -8   2       20.34       16.42      1.28 o
  -3  -8   2      220.45      214.64      4.85 o
  -2  -8   2       71.66       67.58      2.35 o
  -1  -8   2      179.47      170.62      3.71 o
   0  -8   2        5.06        6.67      0.88 o
   1  -8   2        0.21        0.43      0.60 o
   2  -8   2      102.46      104.16      2.78 o
   3  -8   2       75.44       68.72      2.27 o
   4  -8   2        5.40        5.27      0.97 o
   5  -8   2        0.07        0.98      0.69 o
   6  -8   2       17.46       18.19      1.79 o
   7  -8   2        0.89       -0.26      1.47 o
   8  -8   2        0.16        0.11      1.23 o
   9  -8   2        3.61        4.93      2.78 o
 -12  -7   2        2.84        2.05      1.31 o
 -11  -7   2        0.53        0.12      1.11 o
 -10  -7   2        2.04        0.55      1.06 o
  -9  -7   2       33.92       31.99      2.02 o
  -8  -7   2       13.24       11.53      1.43 o
  -7  -7   2       73.20       71.66      3.72 o
  -6  -7   2       20.04       17.19      1.28 o
  -5  -7   2      132.39      131.30      5.17 o
  -4  -7   2      143.30      141.55      3.12 o
  -3  -7   2      223.65      213.20      4.21 o
  -2  -7   2       54.16       58.17      1.48 o
  -1  -7   2       93.83       95.72      1.99 o
   0  -7   2      306.85      313.68      5.12 o
   1  -7   2       53.58       51.04      1.73 o
   2  -7   2       12.23       13.32      0.92 o
   3  -7   2      320.30      313.07      5.21 o
   4  -7   2       16.64       13.88      1.14 o
   5  -7   2       46.24       44.22      1.80 o
   6  -7   2       50.22       49.52      2.34 o
   7  -7   2        0.22       -0.62      0.79 o
   8  -7   2        3.75        3.24      1.15 o
   9  -7   2        8.62        7.61      1.42 o
  10  -7   2        2.62        3.17      1.46 o
 -13  -6   2        0.71       -0.97      1.22 o
 -12  -6   2       70.93       75.19      3.26 o
 -11  -6   2        3.77        2.34      1.21 o
 -10  -6   2       19.36       19.35      1.70 o
  -9  -6   2      131.84      127.48      4.00 o
  -8  -6   2       36.14       36.46      2.01 o
  -7  -6   2      524.80      493.67     10.59 o
  -6  -6   2       91.05      100.01      2.48 o
  -5  -6   2       40.30       38.09      1.30 o
  -4  -6   2       18.16       20.56      0.93 o
  -3  -6   2       77.20       82.54      2.09 o
  -2  -6   2      139.50      143.76      2.68 o
  -1  -6   2      308.23      331.23      6.32 o
   0  -6   2        5.01        2.41      0.49 o
   1  -6   2       10.06       13.72      0.89 o
   2  -6   2      400.64      429.54      6.60 o
   3  -6   2        2.01        0.40      0.41 o
   4  -6   2        1.73        1.64      0.54 o
   5  -6   2       62.56       60.19      1.91 o
   6  -6   2       25.62       25.98      1.36 o
   7  -6   2       45.88       44.36      1.92 o
   8  -6   2        0.40        0.27      0.89 o
   9  -6   2       16.06       17.98      2.14 o
  10  -6   2        3.90        2.42      1.11 o
  11  -6   2        2.22        3.53      1.23 o
 -13  -5   2        5.85        7.29      1.55 o
 -12  -5   2        3.43        5.52      2.05 o
 -11  -5   2        9.42        6.79      1.35 o
 -10  -5   2        0.85        0.36      0.98 o
  -9  -5   2       62.96       62.59      2.61 o
  -8  -5   2      127.94      121.77      3.69 o
  -7  -5   2      452.15      439.42      8.24 o
  -6  -5   2      266.25      271.07      4.83 o
  -5  -5   2     1253.99     1291.50     16.85 o
  -4  -5   2      305.17      306.64      7.22 o
  -3  -5   2       34.15       37.22      1.12 o
  -2  -5   2     1362.69     1407.75     17.45 o
  -1  -5   2       31.73       36.44      1.02 o
   0  -5   2       56.78       75.13      1.53 o
   1  -5   2       36.89       50.85      1.36 o
   2  -5   2     1247.74     1341.70     16.80 o
   3  -5   2       59.29       52.57      1.28 o
   4  -5   2      192.72      186.79      3.08 o
   5  -5   2       90.81       88.53      2.03 o
   6  -5   2        5.38        5.12      0.78 o
   7  -5   2        1.66        0.40      0.64 o
   8  -5   2       12.29       11.85      1.23 o
   9  -5   2      153.41      161.71      4.53 o
  10  -5   2        1.53        1.89      1.01 o
  11  -5   2        2.06        2.94      1.36 o
  12  -5   2       12.12       11.26      3.22 o
 -13  -4   2       18.22       18.96      1.94 o
 -12  -4   2       11.08        9.45      1.51 o
 -11  -4   2       39.43       34.47      2.26 o
 -10  -4   2        4.42        4.92      1.15 o
  -9  -4   2      116.29      103.16      3.37 o
  -8  -4   2      114.65      107.39      2.57 o
  -7  -4   2      153.63      142.94      3.78 o
  -6  -4   2      407.13      417.34      6.44 o
  -5  -4   2        1.55        2.94      0.46 o
  -4  -4   2       10.54        5.16      0.46 o
  -3  -4   2     1163.92     1228.80     16.52 o
  -2  -4   2        3.65        2.49      0.33 o
  -1  -4   2      799.66      892.10     10.53 o
   0  -4   2     1684.89     1684.26     18.22 o
   1  -4   2     2167.04     2402.23     27.41 o
   2  -4   2      206.59      192.04      2.84 o
   3  -4   2       36.76       40.61      1.10 o
   4  -4   2       16.45       16.33      0.70 o
   5  -4   2      269.47      263.16      3.91 o
   6  -4   2       17.01       18.82      0.88 o
   7  -4   2        0.21        0.13      0.55 o
   8  -4   2        1.83        1.52      0.73 o
   9  -4   2      174.13      178.28      4.61 o
  10  -4   2       10.55       10.10      1.72 o
  11  -4   2       26.84       27.71      2.07 o
  12  -4   2        0.00       -0.82      1.50 o
 -13  -3   2       26.74       36.13      2.36 o
 -12  -3   2        0.29        0.78      1.13 o
 -11  -3   2        0.33       -0.17      1.03 o
 -10  -3   2        5.59        6.37      1.22 o
  -9  -3   2        0.15        0.55      0.90 o
  -8  -3   2       48.82       56.14      1.60 o
  -7  -3   2       79.67       84.73      2.25 o
  -6  -3   2     1423.17     1510.31     19.95 o
  -5  -3   2      571.16      573.44      6.92 o
  -4  -3   2      109.65      104.37      1.79 o
  -3  -3   2       82.04       87.81      1.58 o
  -2  -3   2       33.39       38.33      0.84 o
  -1  -3   2      391.86      408.82      4.73 o
   0  -3   2      135.78      129.75      1.69 o
   1  -3   2      432.91      445.84      4.86 o
   2  -3   2        8.61        4.48      0.34 o
   3  -3   2      561.35      574.09      7.43 o
   4  -3   2      651.23      710.92      7.88 o
   5  -3   2       38.59       34.88      0.89 o
   6  -3   2      111.86      123.67      2.18 o
   7  -3   2       24.90       25.38      1.03 o
   8  -3   2       91.56       96.32      2.51 o
   9  -3   2      194.54      198.74      6.43 o
  10  -3   2       11.69       11.62      1.41 o
  11  -3   2        2.05        2.51      1.44 o
  12  -3   2        0.01       -0.28      1.38 o
  13  -3   2        4.88        4.42      2.58 o
 -13  -2   2        0.21        2.56      1.36 o
 -12  -2   2       20.98       19.42      2.16 o
 -11  -2   2       57.70       51.70      2.99 o
 -10  -2   2        1.86        1.19      1.00 o
  -9  -2   2      113.99      106.56      3.40 o
  -8  -2   2       36.23       47.04      1.47 o
  -7  -2   2       78.60       86.38      1.89 o
  -6  -2   2      887.06      917.17     12.39 o
  -5  -2   2      211.07      202.44      2.79 o
  -4  -2   2     2303.13     2443.16     27.43 o
  -3  -2   2      154.59      161.03      2.41 o
  -2  -2   2      126.70      128.75      1.73 o
  -1  -2   2       42.00       42.47      0.72 o
   0  -2   2      288.89      312.49      3.42 o
   1  -2   2      480.05      406.05      4.59 o
   2  -2   2     1542.35     1552.32     17.71 o
   3  -2   2       32.18       43.46      0.88 o
   4  -2   2        3.53        0.88      0.25 o
   5  -2   2       20.51       26.92      0.82 o
   6  -2   2       73.94       71.73      1.45 o
   7  -2   2      387.79      410.04      5.76 o
   8  -2   2      201.55      208.78      3.65 o
   9  -2   2        0.77       -0.10      0.78 o
  10  -2   2        0.97        0.88      1.11 o
  11  -2   2        7.60        8.15      1.61 o
  12  -2   2        8.72        6.59      1.63 o
  13  -2   2        8.59        9.34      1.92 o
 -13  -1   2        0.89       -0.76      1.26 o
 -12  -1   2        1.56        0.92      1.17 o
 -11  -1   2       17.16       16.64      1.67 o
 -10  -1   2       22.15       22.23      1.94 o
  -9  -1   2        4.49        2.67      1.01 o
  -8  -1   2        5.72        4.15      0.66 o
  -7  -1   2      103.24      106.53      2.15 o
  -6  -1   2      169.64      178.83      3.11 o
  -5  -1   2      299.14      308.77      3.69 o
  -4  -1   2     1626.83     1765.45     18.88 o
  -3  -1   2     3659.22     3943.69     41.51 o
  -2  -1   2     1287.32     1253.68     13.48 o
  -1  -1   2     5475.22     5592.74     55.96 o
   0  -1   2       93.08      114.00      1.36 o
   1  -1   2      171.10      170.73      2.04 o
   2  -1   2      167.95      205.01      2.55 o
   3  -1   2      322.25      321.46      4.07 o
   4  -1   2      527.37      510.66      5.33 o
   5  -1   2     1592.10     1722.81     19.19 o
   6  -1   2      272.79      254.86      3.29 o
   7  -1   2       40.17       34.25      0.94 o
   8  -1   2        1.74        2.73      0.51 o
   9  -1   2      183.25      186.03      4.09 o
  10  -1   2       60.63       59.53      2.88 o
  11  -1   2       22.50       19.46      1.86 o
  12  -1   2        1.85        3.12      1.37 o
  13  -1   2        0.33        0.08      1.14 o
  14  -1   2        0.00        1.30      2.24 o
 -13   0   2        2.31        2.29      1.41 o
 -12   0   2       55.92       62.23      3.03 o
 -11   0   2      105.35      108.33      3.30 o
 -10   0   2        8.98        7.67      1.15 o
  -9   0   2       14.41       13.62      1.05 o
  -8   0   2       88.96       96.99      2.51 o
  -7   0   2      119.38      113.55      1.86 o
  -6   0   2       62.41       58.31      1.05 o
  -5   0   2      372.63      362.45      3.84 o
  -4   0   2      534.90      546.98      5.29 o
  -3   0   2      841.13      891.27      9.18 o
  -2   0   2       56.53       55.73      0.72 o
  -1   0   2        7.06        7.71      0.26 o
   0   0   2      288.79      297.47      3.35 o
   1   0   2     4952.02     4808.81     54.27 o
   2   0   2     8224.38     8332.34     83.49 o
   3   0   2     6367.36     6427.38     71.46 o
   4   0   2     1374.07     1328.78     14.84 o
   5   0   2     2437.38     2577.25     31.08 o
   6   0   2       19.02       15.60      0.62 o
   7   0   2      145.33      164.11      2.72 o
   8   0   2      151.57      168.59      2.88 o
   9   0   2        0.07       -0.22      0.54 o
  10   0   2       87.64       89.08      2.47 o
  11   0   2        0.70        1.92      1.11 o
  12   0   2        6.86        6.69      1.17 o
  13   0   2        7.62        7.69      1.37 o
  14   0   2        0.08        0.17      0.94 o
 -13   1   2       14.06       12.77      1.66 o
 -12   1   2        2.43        0.15      1.09 o
 -11   1   2        0.39        1.53      1.03 o
 -10   1   2       42.69       43.15      2.12 o
  -9   1   2       86.69       87.78      2.67 o
  -8   1   2      266.50      278.80      5.02 o
  -7   1   2       33.31       35.15      1.05 o
  -6   1   2        2.49        1.73      0.34 o
  -5   1   2      751.27      742.59      8.17 o
  -4   1   2        1.38        2.67      0.25 o
  -3   1   2       37.28       26.86      0.52 o
  -2   1   2      105.50       95.92      1.04 o
  -1   1   2     1498.78     1475.10     12.44 o
   0   1   2     1285.15     1207.00     11.42 o
   1   1   2     2139.21     2100.06     20.51 o
   2   1   2     3478.70     3359.04     86.25 o
   3   1   2       77.65       74.55      1.36 o
   4   1   2       47.09       55.43      0.84 o
   5   1   2      882.32      869.62     11.46 o
   6   1   2      326.29      331.12      4.65 o
   7   1   2      109.91      100.13      1.78 o
   8   1   2       49.43       45.75      1.16 o
   9   1   2       29.89       33.18      1.93 o
  10   1   2       46.02       44.12      1.56 o
  11   1   2        1.29        1.14      0.66 o
  12   1   2        1.14        0.23      1.12 o
  13   1   2        2.74        2.22      1.59 o
  14   1   2        7.56        6.42      1.48 o
 -13   2   2        1.95        4.43      1.64 o
 -12   2   2        4.24        1.38      1.17 o
 -11   2   2       12.12        9.71      1.73 o
 -10   2   2       59.48       58.08      2.76 o
  -9   2   2       70.56       75.95      2.79 o
  -8   2   2        4.76        4.40      0.82 o
  -7   2   2       40.48       42.95      1.19 o
  -6   2   2        3.21        4.31      0.43 o
  -5   2   2       24.58       26.01      0.66 o
  -4   2   2      641.22      665.60      6.63 o
  -3   2   2      454.57      448.31      4.75 o
  -2   2   2      697.43      682.66      6.35 o
  -1   2   2      520.17      467.02      4.46 o
   0   2   2     8879.52     8347.14     71.73 o
   1   2   2      682.90      741.88      6.13 o
   2   2   2       11.09       10.10      0.42 o
   4   2   2       75.57       81.88      1.70 o
   5   2   2       19.76       18.63      0.58 o
   6   2   2      150.18      137.54      2.07 o
   7   2   2      192.98      200.62      2.98 o
   8   2   2      234.28      244.63      3.65 o
   9   2   2       17.06       17.88      0.88 o
  10   2   2        0.49        0.22      0.45 o
  11   2   2        1.00        1.34      0.50 o
  12   2   2        2.30        1.14      1.25 o
  13   2   2        1.85        2.98      1.17 o
  14   2   2       23.77       28.35      2.54 o
 -13   3   2        0.09        2.07      1.49 o
 -12   3   2        7.48        5.47      1.62 o
 -11   3   2       13.06       15.03      1.84 o
 -10   3   2       17.22       14.61      1.68 o
  -9   3   2        6.93        3.30      1.19 o
  -8   3   2       21.84       25.34      1.42 o
  -7   3   2       24.42       25.21      1.10 o
  -6   3   2      162.95      146.97      2.03 o
  -5   3   2      301.72      286.92      3.42 o
  -4   3   2       32.60       38.73      1.02 o
  -3   3   2      115.93      104.17      1.36 o
  -2   3   2     1206.47     1238.70     11.87 o
  -1   3   2      442.76      392.20      4.65 o
   0   3   2        9.73       12.35      0.37 o
   1   3   2      348.26      339.10      3.54 o
   2   3   2      182.14      147.80      1.61 o
   3   3   2     1434.35     1342.92     19.32 o
   4   3   2       62.49       57.73      1.01 o
   5   3   2      354.10      350.87      5.16 o
   6   3   2      335.77      348.36      5.16 o
   7   3   2      198.18      195.12      3.45 o
   8   3   2      286.50      289.98      4.21 o
   9   3   2       21.36       19.63      1.17 o
  10   3   2       90.25       94.68      2.42 o
  11   3   2        1.84        1.93      0.71 o
  12   3   2        0.02       -1.05      1.05 o
  13   3   2        3.30        5.33      1.48 o
  14   3   2        5.54        3.59      1.56 o
 -12   4   2       20.54       22.80      2.30 o
 -11   4   2        4.23        6.88      2.07 o
 -10   4   2       49.01       54.35      2.88 o
  -9   4   2      279.66      272.55      5.17 o
  -8   4   2       17.58       19.61      1.14 o
  -7   4   2      605.07      607.79      9.62 o
  -6   4   2      175.40      182.55      2.89 o
  -5   4   2       18.54       17.83      0.88 o
  -4   4   2      390.27      398.09      5.09 o
  -3   4   2      371.11      411.73      5.16 o
  -2   4   2        0.05       -0.10      0.21 o
  -1   4   2      112.13      110.95      1.60 o
   0   4   2       26.15       30.50      0.67 o
   1   4   2     1965.18     2129.07     22.43 o
   2   4   2        1.03        2.02      0.17 o
   3   4   2       48.23       51.45      0.80 o
   4   4   2      190.54      162.21      2.44 o
   5   4   2        3.86        5.44      0.38 o
   6   4   2      108.28      116.26      2.35 o
   7   4   2      221.29      241.99      4.33 o
   8   4   2        4.13        2.67      0.52 o
   9   4   2        1.69        1.85      0.66 o
  10   4   2       10.37       10.22      0.98 o
  11   4   2        6.66       10.21      1.57 o
  12   4   2       20.21       17.71      1.75 o
  13   4   2        0.03       -1.10      1.10 o
  14   4   2        0.46        0.21      1.37 o
 -12   5   2       15.55       18.78      3.83 o
 -11   5   2       30.21       27.34      2.93 o
 -10   5   2        1.43        1.94      1.36 o
  -9   5   2       67.04       71.66      2.37 o
  -8   5   2        0.15        0.95      0.86 o
  -7   5   2        6.88        8.41      1.04 o
  -6   5   2      125.47      133.76      3.04 o
  -5   5   2      165.03      156.34      2.60 o
  -4   5   2      324.03      329.55      4.44 o
  -3   5   2       57.17       66.30      1.39 o
  -2   5   2     1211.60     1254.76     15.20 o
  -1   5   2      951.70      989.76     10.91 o
   0   5   2       14.40       17.85      0.71 o
   1   5   2     1880.56     1939.46     20.69 o
   2   5   2     1055.53     1032.07     11.78 o
   3   5   2      354.10      399.71      5.11 o
   4   5   2       57.52       51.49      0.94 o
   5   5   2       71.20       61.55      1.16 o
   6   5   2        5.73        8.61      0.41 o
   7   5   2       77.08       79.98      1.86 o
   8   5   2      200.09      197.09      3.80 o
   9   5   2        2.84        1.86      0.67 o
  10   5   2      107.57      114.59      3.16 o
  11   5   2        3.35        1.60      0.86 o
  12   5   2       25.51       21.81      1.93 o
  13   5   2        0.92       -1.13      1.13 o
  14   5   2        0.20        1.22      1.79 o
 -11   6   2        6.45        3.26      2.07 o
 -10   6   2        5.36        4.87      1.21 o
  -9   6   2       38.63       39.33      2.41 o
  -8   6   2       34.99       25.74      2.47 o
  -7   6   2       48.24       47.20      1.86 o
  -6   6   2       23.92       24.35      1.37 o
  -5   6   2      104.52      106.43      2.41 o
  -4   6   2      104.54       96.34      2.20 o
  -3   6   2        6.43        9.30      0.73 o
  -2   6   2      234.02      247.08      3.26 o
  -1   6   2      109.88      105.36      1.80 o
   0   6   2       21.17       17.15      0.64 o
   1   6   2        6.59        4.51      0.57 o
   2   6   2      629.09      647.41      8.15 o
   3   6   2      339.67      358.18      4.75 o
   4   6   2       85.67       89.94      1.52 o
   5   6   2      166.21      151.73      2.22 o
   6   6   2        0.47        0.46      0.30 o
   7   6   2       66.74       60.10      1.25 o
   8   6   2       42.57       36.04      2.14 o
   9   6   2        0.43        0.49      0.65 o
  10   6   2       12.69       14.24      1.16 o
  11   6   2       14.36       15.08      1.59 o
  12   6   2       14.91       18.42      1.81 o
  13   6   2        2.17        0.25      1.22 o
  14   6   2       18.15       13.30      1.91 o
 -10   7   2       19.97       23.10      2.43 o
  -9   7   2       12.97       13.28      2.82 o
  -8   7   2        9.05       10.20      1.56 o
  -7   7   2       15.42       18.24      1.39 o
  -6   7   2      159.51      153.01      5.53 o
  -5   7   2       23.95       22.82      1.66 o
  -4   7   2      193.85      199.82      3.68 o
  -3   7   2        6.22        5.04      0.71 o
  -2   7   2      356.96      357.85      5.20 o
  -1   7   2        3.26        2.36      0.43 o
   0   7   2      201.17      210.97      3.06 o
   1   7   2        1.24        0.61      0.29 o
   2   7   2       45.87       38.31      1.13 o
   3   7   2        0.31        0.34      0.32 o
   4   7   2       10.17        8.57      0.51 o
   5   7   2        4.90        2.45      0.38 o
   6   7   2       49.74       49.97      0.94 o
   7   7   2       48.16       39.34      1.18 o
   8   7   2        0.41        0.46      0.42 o
   9   7   2       33.97       29.64      1.55 o
  10   7   2        3.55        3.22      0.86 o
  11   7   2        0.11       -0.95      0.95 o
  12   7   2       33.34       33.66      2.30 o
  13   7   2       26.74       24.92      2.70 o
  14   7   2        0.00       -1.70      2.45 o
 -10   8   2        0.29       -0.21      1.24 o
  -9   8   2        9.69        5.23      3.29 o
  -8   8   2        1.61        0.03      2.24 o
  -7   8   2       50.72       53.77      3.39 o
  -6   8   2       58.21       55.69      2.42 o
  -5   8   2       76.80       72.10      5.06 o
  -4   8   2      559.98      530.91      8.80 o
  -3   8   2      193.40      199.76      3.75 o
  -2   8   2      126.71      121.06      2.69 o
  -1   8   2      563.48      545.26      7.00 o
   0   8   2        8.13        8.43      0.62 o
   1   8   2      564.30      532.81      7.75 o
   2   8   2      153.30      147.63      2.78 o
   3   8   2      441.90      470.02      6.84 o
   4   8   2      132.96      132.00      2.27 o
   5   8   2      156.57      149.69      2.46 o
   6   8   2        0.34       -0.38      0.38 o
   7   8   2       48.31       45.48      1.38 o
   8   8   2       38.87       42.89      1.32 o
   9   8   2        0.44        0.47      0.53 o
  10   8   2        0.82        1.16      0.81 o
  11   8   2        7.33        7.83      1.43 o
  12   8   2        4.91        4.09      1.55 o
  13   8   2        3.90        6.64      1.60 o
  -9   9   2       20.55       11.97      3.79 o
  -8   9   2       22.30       27.73      3.16 o
  -7   9   2        7.98        9.29      2.12 o
  -6   9   2       25.52       28.89      2.38 o
  -5   9   2        8.32        7.88      1.50 o
  -4   9   2       38.94       35.33      2.51 o
  -3   9   2       31.57       36.70      2.08 o
  -2   9   2      122.54      122.01      3.11 o
  -1   9   2       30.23       24.33      1.41 o
   0   9   2      594.38      553.54      9.09 o
   1   9   2      319.30      306.87      5.07 o
   2   9   2       32.40       33.24      1.15 o
   3   9   2      108.79       95.56      2.35 o
   4   9   2       21.74       24.64      0.95 o
   5   9   2       71.35       72.13      1.71 o
   6   9   2      140.25      131.05      2.82 o
   7   9   2        9.84       15.87      0.64 o
   8   9   2        0.32       -0.05      0.53 o
   9   9   2        6.75        6.15      0.75 o
  10   9   2       17.15       25.32      3.10 o
  11   9   2        2.28       -0.74      1.08 o
  12   9   2        5.31        1.78      1.36 o
  13   9   2       13.75       16.99      2.07 o
  -8  10   2        3.16        1.13      2.05 o
  -7  10   2        0.73        0.66      1.90 o
  -6  10   2       23.35       22.32      3.68 o
  -5  10   2       13.75       13.97      1.91 o
  -4  10   2        0.65        0.01      1.32 o
  -3  10   2       29.24       22.70      1.74 o
  -2  10   2       31.83       26.37      1.75 o
  -1  10   2       66.38       72.58      2.76 o
   0  10   2      194.39      184.00      4.12 o
   1  10   2        0.50        0.71      0.72 o
   2  10   2       48.08       50.62      2.45 o
   3  10   2       72.78       64.83      2.23 o
   4  10   2        1.20        3.53      0.82 o
   5  10   2      233.03      212.58      4.56 o
   6  10   2        6.25        2.47      0.73 o
   7  10   2       62.20       55.17      1.80 o
   8  10   2       54.81       53.33      2.32 o
   9  10   2       14.56       16.06      1.34 o
  10  10   2        6.87        5.15      1.83 o
  11  10   2        0.00       -0.14      1.24 o
  12  10   2       17.18       22.77      3.84 o
  -7  11   2        2.24        4.38      4.73 o
  -6  11   2       14.48       15.68      2.71 o
  -5  11   2       36.44       37.11      5.28 o
  -4  11   2        0.09       -0.96      1.19 o
  -3  11   2        2.64        2.93      1.12 o
  -2  11   2        5.45        5.51      1.27 o
  -1  11   2       23.73       24.74      1.78 o
   0  11   2        5.68        7.30      1.24 o
   1  11   2        0.97        1.54      0.93 o
   2  11   2        7.60        6.30      1.10 o
   3  11   2       15.04       13.59      1.28 o
   4  11   2       42.18       41.48      1.89 o
   5  11   2        8.27        9.90      1.07 o
   6  11   2       10.80        8.76      1.01 o
   7  11   2       30.20       30.01      1.46 o
   8  11   2        1.64        2.24      1.03 o
   9  11   2        8.11       10.04      1.31 o
  10  11   2       17.85       22.16      2.26 o
  11  11   2        9.63       12.96      1.96 o
  -6  12   2        5.35        9.37      3.35 o
  -5  12   2       12.82       13.47      2.25 o
  -4  12   2        2.26        3.52      1.84 o
  -3  12   2       18.65       19.22      2.63 o
  -2  12   2        0.08        0.35      1.23 o
  -1  12   2        0.55       -0.21      1.13 o
   0  12   2        0.92       -1.02      1.02 o
   1  12   2        0.95        1.42      1.01 o
   2  12   2       12.75       12.59      1.41 o
   3  12   2        8.25        6.51      1.64 o
   4  12   2        9.26        7.23      1.15 o
   5  12   2       17.19       21.57      1.47 o
   6  12   2        6.02        3.35      1.27 o
   7  12   2        2.55        3.09      0.86 o
   8  12   2       10.71       10.29      0.94 o
   9  12   2        1.35        0.46      1.03 o
  10  12   2       13.56       14.49      1.44 o
  -4  13   2        0.66       -2.60      3.01 o
  -3  13   2       25.91       32.31      4.60 o
  -2  13   2        2.79        2.14      1.54 o
  -1  13   2       12.99       15.51      2.29 o
   0  13   2        0.34       -0.68      1.66 o
   1  13   2        0.20       -1.03      1.15 o
   2  13   2        8.80        9.52      1.42 o
   3  13   2        2.21        1.57      0.99 o
   4  13   2       15.03       18.14      1.80 o
   5  13   2        3.94        2.95      1.04 o
   6  13   2        2.27        1.34      0.93 o
   7  13   2        4.34        3.24      1.31 o
   8  13   2        4.38        4.43      1.41 o
   9  13   2        0.01        1.04      1.18 o
  -2  14   2        8.56        8.84      2.36 o
  -1  14   2        0.51       -1.08      1.44 o
   0  14   2        0.43        0.47      1.54 o
   1  14   2        1.55       -0.89      1.29 o
   2  14   2        0.40       -1.21      1.21 o
   3  14   2       19.68       24.12      2.20 o
   4  14   2       85.69      108.82      3.87 o
   5  14   2       29.70       36.00      2.55 o
   6  14   2       13.41       17.96      1.82 o
   7  14   2       22.32       31.59      2.11 o
  -4 -13   3        0.03        0.98      1.76 o
  -3 -13   3       15.27       21.71      2.84 o
  -2 -13   3       12.75       15.07      2.31 o
  -1 -13   3        0.14       -1.51      1.51 o
   0 -13   3       10.88       11.68      3.04 o
  -7 -12   3        0.07       -1.37      1.37 o
  -6 -12   3       15.92       13.19      1.93 o
  -5 -12   3        0.75        0.37      1.25 o
  -4 -12   3       17.13       16.40      2.05 o
  -3 -12   3        3.92        3.77      1.74 o
  -2 -12   3        7.23       11.98      1.96 o
  -1 -12   3        6.34        7.59      1.83 o
   0 -12   3        6.91        8.11      2.57 o
   1 -12   3        2.91       -0.80      1.43 o
   2 -12   3        0.00       -1.70      1.70 o
   3 -12   3        2.60        6.33      2.24 o
   4 -12   3        2.24        3.28      2.65 o
  -9 -11   3       11.94       15.42      2.72 o
  -8 -11   3        0.61        2.02      1.45 o
  -7 -11   3        1.89        3.60      1.58 o
  -6 -11   3       39.14       46.31      2.94 o
  -5 -11   3        0.83        1.81      1.71 o
  -4 -11   3       21.16       24.12      2.71 o
  -3 -11   3        3.53        3.79      1.56 o
  -2 -11   3        1.97        2.75      1.30 o
  -1 -11   3        0.30       -1.10      1.10 o
   0 -11   3        0.58        2.07      1.18 o
   1 -11   3        3.84        3.62      1.30 o
   2 -11   3        2.86        1.32      1.16 o
   3 -11   3       22.99       25.18      2.42 o
   4 -11   3        0.00       -1.36      2.06 o
   5 -11   3       12.20       13.86      2.67 o
   6 -11   3       13.11        9.91      3.57 o
 -10 -10   3        3.58        5.32      2.29 o
  -9 -10   3        3.15        3.40      1.82 o
  -8 -10   3        9.06       11.83      2.42 o
  -7 -10   3        0.01        0.43      1.16 o
  -6 -10   3       18.45       15.09      1.85 o
  -5 -10   3       21.25       21.82      2.02 o
  -4 -10   3        0.17       -0.40      1.06 o
  -3 -10   3      114.86      115.20      4.21 o
  -2 -10   3        4.98        4.16      1.40 o
  -1 -10   3       67.32       78.52      2.92 o
   0 -10   3        9.75       13.07      1.89 o
   1 -10   3        6.26        9.79      1.89 o
   2 -10   3       10.03       15.14      1.62 o
   3 -10   3       33.22       32.58      3.37 o
   4 -10   3        0.00       -0.34      1.46 o
   5 -10   3       29.73       33.23      5.73 o
   6 -10   3        1.68        3.15      1.92 o
   7 -10   3        0.98        0.67      2.83 o
 -11  -9   3       30.15       30.97      3.08 o
 -10  -9   3       10.84        6.70      1.64 o
  -9  -9   3        0.53       -0.09      1.16 o
  -8  -9   3        3.27        2.68      1.29 o
  -7  -9   3        3.73        4.34      1.32 o
  -6  -9   3        4.83        6.73      2.16 o
  -5  -9   3        2.23        2.05      1.10 o
  -4  -9   3        0.65       -0.58      0.93 o
  -3  -9   3        0.03        0.01      0.87 o
  -2  -9   3       71.03       67.64      2.61 o
  -1  -9   3       23.81       28.58      1.80 o
   0  -9   3       76.96       70.57      3.15 o
   1  -9   3       41.33       41.30      2.82 o
   2  -9   3       60.85       43.98      3.26 o
   3  -9   3        8.93        8.27      1.32 o
   4  -9   3       62.98       62.24      2.73 o
   5  -9   3        6.22        5.20      1.37 o
   6  -9   3        9.42       14.16      2.37 o
   7  -9   3       16.73       20.71      2.52 o
   8  -9   3        0.84        1.29      1.58 o
 -11  -8   3        0.00        1.83      1.31 o
 -10  -8   3        3.12        1.42      1.27 o
  -9  -8   3        1.13        0.77      1.18 o
  -8  -8   3       67.83       61.51      2.99 o
  -7  -8   3       12.30       11.91      1.55 o
  -6  -8   3        0.02        0.25      0.98 o
  -5  -8   3       99.77      102.19      3.63 o
  -4  -8   3       14.21       16.61      2.17 o
  -3  -8   3        2.76        2.97      0.90 o
  -2  -8   3       91.62       84.51      2.76 o
  -1  -8   3        2.68        2.40      0.89 o
   0  -8   3       67.46       59.38      2.35 o
   1  -8   3       56.90       49.70      2.20 o
   2  -8   3       64.15       66.86      2.23 o
   3  -8   3        1.85       -0.46      0.69 o
   4  -8   3        1.12        0.29      0.80 o
   5  -8   3        7.24        5.48      1.10 o
   6  -8   3        6.23        7.07      2.19 o
   7  -8   3        5.71        6.33      1.37 o
   8  -8   3        1.26        2.09      1.37 o
   9  -8   3        0.18        1.06      1.32 o
 -12  -7   3        3.58        2.04      1.91 o
 -11  -7   3        3.65        5.70      1.49 o
 -10  -7   3        7.54        7.40      1.47 o
  -9  -7   3       34.17       28.10      2.05 o
  -8  -7   3       75.65       72.46      3.03 o
  -7  -7   3        4.55        2.57      1.10 o
  -6  -7   3       41.89       39.10      3.10 o
  -5  -7   3       37.59       34.83      1.71 o
  -4  -7   3       31.74       27.45      1.55 o
  -3  -7   3       34.20       34.30      2.55 o
  -2  -7   3      309.29      305.52      6.25 o
  -1  -7   3       12.81       20.05      1.15 o
   0  -7   3       58.15       53.20      1.82 o
   1  -7   3       45.43       45.64      1.70 o
   2  -7   3       87.40       77.77      4.21 o
   3  -7   3       20.16       17.97      1.45 o
   4  -7   3      129.57      117.15      2.96 o
   5  -7   3       10.20        9.42      0.95 o
   6  -7   3       20.75       19.94      1.47 o
   7  -7   3       23.51       24.25      2.29 o
   8  -7   3       31.14       31.34      2.45 o
   9  -7   3        7.36        6.99      1.33 o
  10  -7   3        0.00       -0.31      1.21 o
 -12  -6   3        1.37       -0.17      1.25 o
 -11  -6   3        6.09        7.41      1.52 o
 -10  -6   3        2.07        1.63      1.64 o
  -9  -6   3       10.03        8.90      1.41 o
  -8  -6   3       20.58       21.29      1.74 o
  -7  -6   3        0.01       -1.19      1.19 o
  -6  -6   3       13.12       15.06      1.50 o
  -5  -6   3      224.41      205.67      4.61 o
  -4  -6   3       41.58       32.53      1.13 o
  -3  -6   3        2.40        1.25      0.45 o
  -2  -6   3      188.11      183.71      3.06 o
  -1  -6   3       35.94       41.10      1.72 o
   0  -6   3       45.81       42.74      1.55 o
   1  -6   3        0.08       -0.29      0.47 o
   2  -6   3        0.30       -0.31      0.45 o
   3  -6   3        0.99        0.78      0.55 o
   4  -6   3      254.31      230.19      4.47 o
   5  -6   3       42.42       40.42      1.47 o
   6  -6   3        0.47       -0.22      0.62 o
   7  -6   3        0.04        0.14      0.74 o
   8  -6   3        4.35        2.68      1.04 o
   9  -6   3        0.39        0.92      0.94 o
  10  -6   3        5.21        5.47      1.23 o
  11  -6   3        0.48       -0.28      1.13 o
 -13  -5   3        2.44        0.88      1.77 o
 -12  -5   3        1.26        0.99      1.29 o
 -11  -5   3        2.87       -0.88      1.70 o
 -10  -5   3       28.98       29.16      2.06 o
  -9  -5   3      184.63      183.92      5.17 o
  -8  -5   3       30.09       32.95      1.99 o
  -7  -5   3      819.04      777.46     13.75 o
  -6  -5   3       52.13       54.70      1.63 o
  -5  -5   3       17.73       14.85      1.12 o
  -4  -5   3      399.85      399.58      5.61 o
  -3  -5   3      329.10      318.79      4.59 o
  -2  -5   3       11.02        8.65      0.59 o
  -1  -5   3      389.30      359.51      5.06 o
   0  -5   3       80.68       86.71      1.88 o
   1  -5   3      340.60      356.59      5.10 o
   2  -5   3       29.23       33.40      1.18 o
   3  -5   3      188.38      196.38      3.24 o
   4  -5   3        0.56       -0.08      0.39 o
   5  -5   3        1.80        0.89      0.49 o
   6  -5   3      210.76      197.86      4.79 o
   7  -5   3       90.27       83.31      2.51 o
   8  -5   3        0.09        0.54      0.83 o
   9  -5   3        3.60        2.02      0.96 o
  10  -5   3        9.93       12.99      1.36 o
  11  -5   3        1.24        1.95      1.60 o
  12  -5   3        0.01       -1.27      2.18 o
 -13  -4   3        4.45        4.78      2.28 o
 -12  -4   3        1.28        0.26      1.43 o
 -11  -4   3      145.37      133.15      4.43 o
 -10  -4   3       10.71       11.99      1.51 o
  -9  -4   3      275.62      261.36      6.55 o
  -8  -4   3       10.95        8.65      1.45 o
  -7  -4   3        2.76        0.87      0.58 o
  -6  -4   3       27.27       29.78      1.07 o
  -5  -4   3       14.65       11.26      0.86 o
  -4  -4   3        0.24       -0.05      0.33 o
  -3  -4   3      278.19      306.37      7.06 o
  -2  -4   3      338.52      357.81      5.14 o
  -1  -4   3        1.15        0.22      0.28 o
   0  -4   3      241.72      254.46      5.08 o
   1  -4   3      562.04      610.09      9.08 o
   2  -4   3        4.22        4.51      0.46 o
   3  -4   3       30.84       34.17      1.03 o
   4  -4   3        1.16        0.22      0.33 o
   5  -4   3       19.55       16.65      0.83 o
   6  -4   3        0.00       -0.39      0.41 o
   7  -4   3       48.09       52.64      1.67 o
   8  -4   3        5.11        4.89      0.82 o
   9  -4   3       66.71       66.92      2.44 o
  10  -4   3        7.30        4.86      1.51 o
  11  -4   3        5.12        5.72      1.35 o
  12  -4   3        0.04       -1.34      1.43 o
 -13  -3   3       24.51       30.05      2.37 o
 -12  -3   3        1.11       -0.03      1.18 o
 -11  -3   3       63.26       54.89      2.76 o
 -10  -3   3       39.40       36.51      2.24 o
  -9  -3   3       91.40       91.02      3.27 o
  -8  -3   3      217.01      207.27      4.66 o
  -7  -3   3       91.46      110.23      2.17 o
  -6  -3   3      489.92      494.86      6.24 o
  -5  -3   3      109.04      109.62      2.20 o
  -4  -3   3      253.38      233.84      3.75 o
  -3  -3   3       21.57       20.57      0.74 o
  -2  -3   3      897.20      812.27      9.65 o
  -1  -3   3       13.90       12.37      0.48 o
   0  -3   3       68.29       75.73      1.37 o
   1  -3   3       49.30       61.60      1.11 o
   2  -3   3       30.72       18.61      0.66 o
   3  -3   3      150.78      182.53      2.78 o
   4  -3   3      141.40      156.93      2.19 o
   5  -3   3       27.78       31.60      0.92 o
   6  -3   3       90.81       96.33      1.85 o
   7  -3   3      188.70      192.64      3.44 o
   8  -3   3        0.00       -0.55      0.55 o
   9  -3   3        4.54        3.44      1.25 o
  10  -3   3       14.72       13.65      1.43 o
  11  -3   3        1.96        0.17      1.25 o
  12  -3   3        7.57        9.39      1.94 o
  13  -3   3        5.43        7.72      2.78 o
 -13  -2   3        8.30       10.39      1.79 o
 -12  -2   3        6.83        7.25      1.84 o
 -11  -2   3        3.90        3.40      1.64 o
 -10  -2   3       11.71       12.33      2.11 o
  -9  -2   3        4.17        3.94      1.09 o
  -8  -2   3      483.10      448.19      8.50 o
  -7  -2   3        9.09        9.83      0.71 o
  -6  -2   3      650.07      651.32      7.94 o
  -5  -2   3        0.00       -0.11      0.31 o
  -4  -2   3      309.11      363.65      7.08 o
  -3  -2   3      164.13      174.73      2.48 o
  -2  -2   3     1061.67     1078.47     11.80 o
  -1  -2   3       21.25       12.91      0.43 o
   0  -2   3       53.96       51.32      0.91 o
   1  -2   3      293.96      298.65      3.77 o
   2  -2   3     1074.86     1057.37     13.06 o
   3  -2   3      471.42      469.19      5.69 o
   4  -2   3       45.12       57.51      1.16 o
   5  -2   3       33.26       36.22      0.94 o
   6  -2   3       13.75       15.97      0.72 o
   7  -2   3       20.01       20.93      0.80 o
   8  -2   3        3.64        4.84      0.71 o
   9  -2   3       50.60       51.41      2.36 o
  10  -2   3        0.04       -0.91      0.91 o
  11  -2   3       17.69       15.57      1.81 o
  12  -2   3        0.39        0.19      1.22 o
  13  -2   3        6.08        4.80      1.84 o
 -13  -1   3        0.81        2.60      1.44 o
 -12  -1   3       27.15       25.56      2.18 o
 -11  -1   3       39.62       43.71      2.48 o
 -10  -1   3        3.37        3.86      1.32 o
  -9  -1   3        2.73        5.02      1.16 o
  -8  -1   3       26.46       21.21      1.64 o
  -7  -1   3        6.56       11.50      0.99 o
  -6  -1   3      583.17      636.96      8.12 o
  -5  -1   3      589.71      657.59      7.81 o
  -4  -1   3      587.41      607.43      7.80 o
  -3  -1   3       18.23       21.59      0.76 o
  -2  -1   3      767.71      810.96      8.44 o
  -1  -1   3     1306.94     1393.26     14.19 o
   0  -1   3     1886.37     1917.14     19.35 o
   1  -1   3     3229.07     3170.79     33.58 o
   2  -1   3     1450.32     1492.53     17.97 o
   3  -1   3     1160.06     1177.73     13.50 o
   4  -1   3      278.73      302.82      3.97 o
   5  -1   3       95.01       92.98      1.53 o
   6  -1   3       84.33       95.76      1.52 o
   7  -1   3       47.50       54.14      1.27 o
   8  -1   3        5.81        6.00      0.57 o
   9  -1   3       24.12       22.09      1.23 o
  10  -1   3       13.81       14.55      1.51 o
  11  -1   3        1.38        0.62      1.12 o
  12  -1   3        0.80       -0.47      1.12 o
  13  -1   3        1.70        1.72      1.24 o
  14  -1   3        4.27        6.73      2.71 o
 -13   0   3       18.35       17.13      4.31 o
 -12   0   3        6.92        8.01      1.91 o
 -11   0   3        2.10        1.72      1.38 o
 -10   0   3       17.90       12.69      1.55 o
  -9   0   3        2.35        0.57      0.95 o
  -8   0   3      193.36      192.36      4.41 o
  -7   0   3      119.45      118.52      3.06 o
  -6   0   3       59.41       70.87      1.83 o
  -5   0   3       17.44       14.66      0.73 o
  -4   0   3      189.23      179.69      2.50 o
  -3   0   3        3.61        3.90      0.48 o
  -2   0   3       93.23      102.06      1.24 o
  -1   0   3      430.24      474.61      4.76 o
   0   0   3     2826.97     2972.71     33.26 o
   1   0   3     8504.04     8594.43     90.76 o
   2   0   3      451.93      479.29      6.34 o
   3   0   3       79.19       75.48      1.06 o
   4   0   3       67.72       68.45      1.21 o
   5   0   3        5.51       10.30      0.52 o
   6   0   3      559.50      600.97      7.61 o
   7   0   3        4.28        5.07      0.47 o
   8   0   3       57.98       58.01      1.38 o
   9   0   3        6.89        6.57      0.76 o
  10   0   3        4.23        2.60      0.71 o
  11   0   3       88.10       76.53      3.10 o
  12   0   3        0.04       -0.22      0.91 o
  13   0   3       31.67       30.80      1.75 o
  14   0   3        4.03        3.46      1.70 o
 -13   1   3       11.08       14.91      2.53 o
 -12   1   3       40.83       39.61      2.62 o
 -11   1   3       57.75       56.18      3.38 o
 -10   1   3       11.12       13.06      1.90 o
  -9   1   3       62.99       60.45      2.24 o
  -8   1   3      103.36      100.25      2.33 o
  -7   1   3       41.79       36.84      1.05 o
  -6   1   3       94.23       99.04      1.59 o
  -5   1   3      216.32      234.74      2.75 o
  -4   1   3       53.36       58.83      1.09 o
  -3   1   3       16.45       11.47      0.36 o
  -2   1   3      945.26      980.33      8.38 o
  -1   1   3      109.23       87.60      1.02 o
   0   1   3     1370.78     1374.98     12.48 o
   1   1   3     3971.52     3967.50     37.20 o
   2   1   3        5.27        7.22      0.26 o
   3   1   3      304.22      289.01      4.82 o
   4   1   3       35.89       39.46      0.75 o
   5   1   3      557.54      602.18     11.33 o
   6   1   3      946.71     1024.90     13.52 o
   7   1   3      172.23      176.62      2.70 o
   8   1   3       12.12       13.18      0.59 o
   9   1   3       65.05       66.20      1.70 o
  10   1   3       10.91        9.05      0.95 o
  11   1   3       17.36       16.29      1.68 o
  12   1   3       18.36       16.13      2.57 o
  13   1   3        7.43        5.70      1.55 o
  14   1   3        2.89        1.05      1.76 o
 -13   2   3        1.80        3.35      1.96 o
 -12   2   3       13.48       19.32      1.86 o
 -11   2   3       42.52       47.29      3.39 o
 -10   2   3        0.03        0.29      0.97 o
  -9   2   3        9.03        7.38      1.12 o
  -8   2   3        2.02        1.08      0.73 o
  -7   2   3        0.92        0.47      0.48 o
  -6   2   3        0.37       -0.19      0.32 o
  -5   2   3      694.68      725.67      7.28 o
  -4   2   3       77.76      102.76      1.39 o
  -3   2   3      437.89      416.83      3.83 o
  -2   2   3       55.88       50.84      0.75 o
  -1   2   3      126.76       92.26      1.03 o
   0   2   3      341.95      322.15      2.97 o
   1   2   3      134.40      154.63      1.61 o
   2   2   3      426.17      372.97      5.62 o
   5   2   3      227.71      224.78      3.80 o
   6   2   3        0.50       -0.01      0.25 o
   7   2   3       14.71       15.84      0.70 o
   8   2   3        8.58        8.01      0.61 o
   9   2   3        2.90        2.35      0.76 o
  10   2   3        0.00        0.37      0.81 o
  11   2   3       17.72       15.48      1.55 o
  12   2   3       31.11       34.51      3.41 o
  13   2   3       24.06       27.61      2.21 o
  14   2   3        0.94       -0.50      1.06 o
 -12   3   3       22.03       21.74      1.97 o
 -11   3   3       12.70       11.33      2.74 o
 -10   3   3        7.40        8.28      1.68 o
  -9   3   3        2.20        0.37      0.92 o
  -8   3   3       10.81       10.04      1.05 o
  -7   3   3      327.01      323.88      5.18 o
  -6   3   3       12.37       11.24      0.66 o
  -5   3   3      223.92      227.79      2.77 o
  -4   3   3      117.85      127.13      1.82 o
  -3   3   3      317.21      305.86      3.20 o
  -2   3   3      740.59      808.80      7.59 o
  -1   3   3      210.23      211.80      2.36 o
   0   3   3      497.91      462.93      4.61 o
   1   3   3        0.66        2.27      0.15 o
   2   3   3      321.22      296.66      3.28 o
   3   3   3       30.48       30.35      0.62 o
   4   3   3       89.61       77.13      2.84 o
   5   3   3        2.15        2.51      0.45 o
   6   3   3       42.29       42.76      0.95 o
   7   3   3      154.69      172.93      3.19 o
   8   3   3        1.29        1.82      0.42 o
   9   3   3       30.19       31.31      1.65 o
  10   3   3       34.98       33.83      1.54 o
  11   3   3       19.32       14.52      1.17 o
  12   3   3        8.37        8.56      0.98 o
  13   3   3        0.10        0.45      0.92 o
  14   3   3        3.72        3.26      2.42 o
 -12   4   3       22.73       25.15      4.01 o
 -11   4   3        1.79        2.69      1.67 o
 -10   4   3       50.52       54.30      2.91 o
  -9   4   3        9.88        9.32      1.33 o
  -8   4   3        0.16       -0.26      0.65 o
  -7   4   3      126.81      117.47      2.44 o
  -6   4   3        4.93        5.35      0.57 o
  -5   4   3       68.45       77.72      1.60 o
  -4   4   3      105.53      109.97      1.89 o
  -3   4   3       19.74       22.41      0.77 o
  -2   4   3      170.62      173.18      2.33 o
  -1   4   3       88.19       97.78      2.00 o
   0   4   3      905.17      854.97     12.93 o
   1   4   3       80.61       73.63      1.31 o
   2   4   3       40.27       43.96      0.70 o
   3   4   3       22.48       13.03      0.36 o
   4   4   3      810.49      831.44     16.75 o
   5   4   3      109.78      122.16      2.66 o
   6   4   3      209.13      211.66      3.61 o
   7   4   3      275.78      269.98      4.63 o
   8   4   3      113.33      113.06      2.32 o
   9   4   3      122.71      113.57      2.82 o
  10   4   3        3.77        2.93      0.78 o
  11   4   3        0.87        0.40      0.80 o
  12   4   3        0.30       -0.34      0.79 o
  13   4   3       10.10        8.22      1.46 o
  14   4   3       13.34       12.79      1.83 o
 -11   5   3        3.54        2.18      1.82 o
 -10   5   3       17.68       16.48      2.43 o
  -9   5   3       28.46       31.77      2.00 o
  -8   5   3       39.73       42.13      1.57 o
  -7   5   3       34.73       34.83      1.45 o
  -6   5   3       67.38       61.25      1.96 o
  -5   5   3      147.12      153.53      2.96 o
  -4   5   3       16.07       17.62      0.86 o
  -3   5   3       86.76       88.13      2.18 o
  -2   5   3        6.71        3.86      0.41 o
  -1   5   3      601.17      670.38      7.59 o
   0   5   3      196.34      209.65      3.03 o
   1   5   3      166.36      193.78      2.75 o
   2   5   3        5.85        7.30      0.38 o
   3   5   3      541.41      594.49      7.36 o
   4   5   3      586.56      642.80      9.10 o
   5   5   3     1363.37     1328.88     21.14 o
   6   5   3       86.34       85.41      1.74 o
   7   5   3      287.39      267.85      4.66 o
   8   5   3      177.60      186.38      4.09 o
   9   5   3        0.42       -0.47      0.54 o
  10   5   3        1.07        0.39      0.62 o
  11   5   3      145.88      144.56      3.72 o
  12   5   3        9.34        8.75      1.08 o
  13   5   3        8.11        6.76      1.45 o
  14   5   3        0.06        0.59      1.32 o
 -11   6   3        6.06        3.32      2.02 o
 -10   6   3        2.73        1.92      1.33 o
  -9   6   3       12.48       11.96      1.29 o
  -8   6   3        8.41       12.75      1.15 o
  -7   6   3        5.86        5.76      0.99 o
  -6   6   3       73.04       70.31      2.23 o
  -5   6   3        0.30       -0.49      0.57 o
  -4   6   3       25.42       23.48      1.09 o
  -3   6   3       93.26      102.57      2.58 o
  -2   6   3       82.07       78.29      1.53 o
  -1   6   3      100.10       95.62      1.69 o
   0   6   3       83.84       96.99      2.08 o
   1   6   3      628.37      665.35      7.90 o
   2   6   3       35.13       30.88      0.82 o
   3   6   3       20.55       17.98      0.53 o
   4   6   3      294.76      298.45      3.91 o
   5   6   3       69.82       66.70      1.25 o
   6   6   3      388.93      432.67      7.31 o
   7   6   3        1.99        4.06      0.58 o
   8   6   3       21.16       15.89      0.95 o
   9   6   3        2.34        2.42      0.64 o
  10   6   3        0.18       -0.41      0.61 o
  11   6   3       26.81       28.46      1.50 o
  12   6   3       41.64       43.11      1.98 o
  13   6   3        1.79        2.37      1.27 o
  14   6   3        0.03       -0.71      1.59 o
 -10   7   3        1.54        4.51      1.33 o
  -9   7   3       20.47       20.32      1.59 o
  -8   7   3       31.12       30.92      2.19 o
  -7   7   3       19.89       23.37      1.71 o
  -6   7   3      202.89      203.98      4.34 o
  -5   7   3      174.91      176.88      3.86 o
  -4   7   3       18.44       16.86      1.07 o
  -3   7   3      236.43      232.92      4.01 o
  -2   7   3      177.14      182.90      2.84 o
  -1   7   3       68.66       65.18      1.62 o
   0   7   3       35.10       27.18      1.33 o
   1   7   3      201.14      185.86      2.70 o
   2   7   3        0.72        1.32      0.30 o
   3   7   3        5.61        4.71      0.42 o
   4   7   3      202.56      236.92      3.05 o
   5   7   3       11.17       14.55      0.52 o
   6   7   3       26.20       27.46      0.98 o
   7   7   3       77.13       69.00      1.77 o
   8   7   3        0.25        0.44      0.90 o
   9   7   3       83.52       87.71      2.53 o
  10   7   3        5.01        4.40      0.82 o
  11   7   3        1.54        0.46      0.76 o
  12   7   3       21.80       23.18      1.90 o
  13   7   3        2.22        2.99      1.31 o
  14   7   3        0.55       -1.20      1.20 o
 -10   8   3        3.24       -0.15      2.39 o
  -9   8   3        1.76        1.61      1.43 o
  -8   8   3        4.34        2.81      1.84 o
  -7   8   3        5.93        4.63      1.19 o
  -6   8   3        3.26        0.73      1.70 o
  -5   8   3        3.83        2.29      1.07 o
  -4   8   3       15.86       20.96      1.61 o
  -3   8   3      105.62       99.40      3.11 o
  -2   8   3      363.42      331.78      4.96 o
  -1   8   3      365.40      356.13      5.19 o
   0   8   3       31.61       35.60      1.08 o
   1   8   3      201.37      207.21      3.29 o
   2   8   3       54.72       54.51      1.44 o
   3   8   3       57.20       57.58      1.32 o
   4   8   3        0.78       -0.33      0.33 o
   5   8   3      147.09      149.62      2.36 o
   6   8   3        0.05        0.04      0.39 o
   7   8   3       51.13       47.23      1.25 o
   8   8   3       29.22       31.77      1.53 o
   9   8   3        2.15        1.92      0.73 o
  10   8   3        6.30        5.99      0.93 o
  11   8   3        4.96        3.91      0.94 o
  12   8   3        0.67        0.22      1.11 o
  13   8   3        4.03        4.25      1.32 o
  -9   9   3        2.33        0.99      1.58 o
  -8   9   3        1.65        2.20      1.89 o
  -7   9   3        0.00        1.00      1.71 o
  -6   9   3      113.03      109.00      4.30 o
  -5   9   3        4.34        5.39      1.36 o
  -4   9   3      251.32      234.03     17.23 o
  -3   9   3      127.55      129.33      3.70 o
  -2   9   3        1.47        0.54      0.83 o
  -1   9   3      299.20      309.47      5.73 o
   0   9   3      176.51      160.75      3.53 o
   1   9   3      206.92      184.76      3.78 o
   2   9   3      361.91      351.61      5.41 o
   3   9   3      177.43      170.78      2.85 o
   4   9   3       62.55       69.33      1.54 o
   5   9   3       56.07       57.56      1.44 o
   6   9   3       86.31       90.10      1.78 o
   7   9   3        0.01        0.10      0.48 o
   8   9   3        1.00        0.53      0.92 o
   9   9   3       60.74       55.22      2.18 o
  10   9   3        1.14        2.73      1.36 o
  11   9   3       14.23       16.03      1.74 o
  12   9   3        7.06        7.70      1.48 o
  13   9   3        3.88        6.33      1.56 o
  -8  10   3        1.97        3.88      2.15 o
  -7  10   3        7.32        5.81      2.19 o
  -6  10   3        9.78       10.48      1.92 o
  -5  10   3       52.22       58.62      3.24 o
  -4  10   3        9.04        4.97      1.39 o
  -3  10   3      163.14      183.22      5.56 o
  -2  10   3       87.22       88.71      3.01 o
  -1  10   3       11.50        9.57      1.11 o
   0  10   3        6.14        7.12      0.98 o
   1  10   3      268.71      245.78      5.35 o
   2  10   3        7.92       10.98      1.00 o
   3  10   3        4.48        3.73      1.07 o
   4  10   3       65.48       56.41      1.97 o
   5  10   3       13.35        7.69      0.87 o
   6  10   3       27.50       24.29      1.20 o
   7  10   3       24.75       22.66      1.44 o
   8  10   3        0.53        1.33      0.64 o
   9  10   3       17.50       23.40      1.96 o
  10  10   3        1.95        2.86      1.36 o
  11  10   3        4.25        5.51      1.49 o
  12  10   3       59.60       69.27      3.55 o
  -7  11   3        8.91        5.41      3.90 o
  -6  11   3        0.00       -0.80      1.45 o
  -5  11   3        5.53        6.75      1.73 o
  -4  11   3        0.47        0.43      1.25 o
  -3  11   3        0.10       -1.11      1.11 o
  -2  11   3        0.00       -0.24      0.94 o
  -1  11   3        0.01       -0.75      0.75 o
   0  11   3       65.47       67.06      2.91 o
   1  11   3       20.30       15.25      1.40 o
   2  11   3       26.39       25.74      1.93 o
   3  11   3       21.19       20.73      1.42 o
   4  11   3       56.98       60.71      2.19 o
   5  11   3        1.53        1.50      0.79 o
   6  11   3       17.61       15.74      1.10 o
   7  11   3       14.48       17.05      0.91 o
   8  11   3        0.53       -0.84      0.84 o
   9  11   3        1.56       -0.71      1.15 o
  10  11   3       80.12       80.82      7.20 o
  11  11   3        3.80        4.67      1.64 o
  12  11   3        8.55        9.25      2.16 o
  -6  12   3        7.00        8.61      3.27 o
  -5  12   3        6.37        8.29      3.40 o
  -4  12   3        8.57       10.09      2.42 o
  -3  12   3        1.27        1.95      1.70 o
  -2  12   3        0.18       -1.30      1.30 o
  -1  12   3       14.75       13.18      1.80 o
   0  12   3        2.37        1.75      1.07 o
   1  12   3        0.08       -0.60      1.15 o
   2  12   3        1.06        0.00      0.84 o
   3  12   3       33.70       34.48      1.85 o
   4  12   3        8.85        6.25      1.08 o
   5  12   3        0.97        0.29      0.74 o
   6  12   3       21.18       21.35      1.35 o
   7  12   3        9.96       11.72      0.94 o
   8  12   3        0.48        1.35      0.99 o
   9  12   3        8.22        9.27      1.18 o
  10  12   3        3.76        3.16      1.54 o
  11  12   3        0.77       -0.40      1.64 o
  -4  13   3        2.00        4.39      2.16 o
  -3  13   3       14.35       13.08      2.65 o
  -2  13   3        2.40        1.75      1.94 o
  -1  13   3       11.90       13.48      1.91 o
   0  13   3       15.68       15.82      2.00 o
   1  13   3       34.68       45.19      3.96 o
   2  13   3       31.97       39.16      2.63 o
   3  13   3       25.88       25.29      2.19 o
   4  13   3       23.11       24.81      1.70 o
   5  13   3       12.77       12.98      1.33 o
   6  13   3        1.14        0.46      0.84 o
   7  13   3        7.19        6.51      1.20 o
   8  13   3       17.79       16.33      1.68 o
   9  13   3       25.38       20.85      1.68 o
  -2  14   3        3.52        1.48      1.99 o
  -1  14   3       22.88       30.02      2.67 o
   0  14   3        3.84        2.77      1.48 o
   1  14   3       10.65       12.18      2.45 o
   2  14   3       11.78       10.47      1.77 o
   3  14   3        9.51       10.86      1.54 o
   4  14   3        1.22        2.60      1.14 o
   5  14   3       12.02       16.09      1.56 o
   6  14   3        7.76       12.61      1.38 o
   7  14   3        0.22        0.52      0.82 o
   8  14   3       20.01       21.03      2.60 o
   2  15   3       14.37       17.66      3.25 o
   3  15   3        0.02        0.36      1.48 o
   4  15   3        3.73        2.70      2.00 o
  -6 -12   4       10.96        9.63      4.74 o
  -5 -12   4       10.04       10.44      1.98 o
  -4 -12   4        6.77        7.65      1.81 o
  -3 -12   4        0.33        3.79      1.66 o
  -2 -12   4       78.76      103.91      4.49 o
  -1 -12   4       12.40       18.12      2.31 o
   0 -12   4        2.58        3.11      1.70 o
   1 -12   4        5.75       11.56      2.63 o
   2 -12   4        0.03       -2.19      2.19 o
   3 -12   4        0.55        0.19      2.47 o
  -8 -11   4       19.71       21.51      3.92 o
  -7 -11   4        0.71        0.60      1.65 o
  -6 -11   4       48.21       61.34      4.20 o
  -5 -11   4       19.48       18.28      2.64 o
  -4 -11   4        2.07        1.39      1.59 o
  -3 -11   4        3.66        6.57      2.10 o
  -2 -11   4        0.01       -0.32      2.40 o
  -1 -11   4        0.00        1.33      1.39 o
   0 -11   4       13.26       15.85      1.76 o
   1 -11   4       49.81       52.97      3.83 o
   2 -11   4        0.20        1.70      1.58 o
   3 -11   4        3.98        6.12      2.67 o
   4 -11   4       32.22       39.00      6.06 o
   5 -11   4        0.39        3.31      2.96 o
  -9 -10   4        4.71        2.84      2.70 o
  -8 -10   4       14.10       17.19      2.63 o
  -7 -10   4       20.01       20.52      2.60 o
  -6 -10   4        0.16       -0.91      1.49 o
  -5 -10   4       13.46       12.02      2.11 o
  -4 -10   4        3.31        3.97      1.69 o
  -3 -10   4       17.57       20.84      2.48 o
  -2 -10   4        1.25        1.25      2.18 o
  -1 -10   4       13.27       11.61      1.68 o
   0 -10   4        2.72        1.91      1.29 o
   1 -10   4       64.04       63.64      5.30 o
   2 -10   4        0.20        0.31      1.11 o
   3 -10   4       23.35       31.59      5.09 o
   4 -10   4        0.17       -0.77      1.32 o
   5 -10   4        0.00       -0.62      1.96 o
   6 -10   4        2.37        2.10      2.81 o
 -10  -9   4        6.86       11.56      2.42 o
  -9  -9   4        8.06       11.52      1.94 o
  -8  -9   4        0.45        1.96      1.27 o
  -7  -9   4        5.16        5.81      1.52 o
  -6  -9   4        3.09        4.68      1.42 o
  -5  -9   4        8.14        8.74      1.68 o
  -4  -9   4       45.69       49.61      2.75 o
  -3  -9   4       39.64       41.83      2.13 o
  -2  -9   4        6.67        8.84      1.48 o
  -1  -9   4       52.61       55.92      3.00 o
   0  -9   4       19.20       16.87      1.82 o
   1  -9   4       41.82       43.86      5.75 o
   2  -9   4       20.34       22.25      1.75 o
   3  -9   4        1.63        2.25      1.12 o
   4  -9   4        0.51       -0.08      1.66 o
   5  -9   4       35.56       27.68      2.66 o
   6  -9   4        1.94       -0.10      1.11 o
   7  -9   4        1.12        1.85      1.61 o
   8  -9   4        4.64        5.30      2.05 o
 -11  -8   4        6.01        7.72      2.19 o
 -10  -8   4        7.18        6.90      1.68 o
  -9  -8   4        9.46        7.71      1.76 o
  -8  -8   4        0.84        0.92      1.16 o
  -7  -8   4       12.49       12.95      1.69 o
  -6  -8   4        2.00        1.32      1.11 o
  -5  -8   4        0.45       -1.00      1.00 o
  -4  -8   4      122.13      129.45      3.69 o
  -3  -8   4       14.29       12.36      1.37 o
  -2  -8   4        2.44        1.55      0.87 o
  -1  -8   4      122.46      118.12      3.47 o
   0  -8   4      145.67      155.50      4.81 o
   1  -8   4        0.37       -0.90      0.90 o
   2  -8   4       45.72       43.53      2.81 o
   3  -8   4       12.55       11.37      1.82 o
   4  -8   4        7.42        5.42      1.17 o
   5  -8   4       23.49       25.81      2.67 o
   6  -8   4       25.36       25.34      2.02 o
   7  -8   4        0.91        0.95      1.30 o
   8  -8   4        1.42        0.13      1.36 o
   9  -8   4        1.58        0.16      1.51 o
 -11  -7   4        0.00       -1.21      1.29 o
 -10  -7   4        5.33        2.21      1.45 o
  -9  -7   4        7.24        4.38      1.41 o
  -8  -7   4        4.88        2.42      2.19 o
  -7  -7   4        0.30        0.43      1.04 o
  -6  -7   4       29.35       25.73      1.93 o
  -5  -7   4        0.13       -0.44      0.76 o
  -4  -7   4        2.04        1.59      0.91 o
  -3  -7   4      118.99      118.97      3.35 o
  -2  -7   4      287.40      286.64      7.20 o
  -1  -7   4        0.00       -0.21      0.60 o
   0  -7   4       39.06       32.81      1.49 o
   1  -7   4       12.34        9.99      1.03 o
   2  -7   4       32.95       26.07      1.58 o
   3  -7   4       33.57       33.69      1.79 o
   4  -7   4       86.09       81.01      2.47 o
   5  -7   4        0.37       -0.10      0.81 o
   6  -7   4       26.79       27.16      2.04 o
   7  -7   4        0.78        0.90      1.03 o
   8  -7   4        0.28       -0.87      0.87 o
   9  -7   4        1.77        1.35      1.04 o
  10  -7   4        1.41        0.24      1.51 o
 -12  -6   4        8.21        7.18      2.17 o
 -11  -6   4        1.14        1.39      1.37 o
 -10  -6   4        0.48       -1.10      1.12 o
  -9  -6   4        2.43        2.32      1.19 o
  -8  -6   4       13.22       11.81      1.58 o
  -7  -6   4       70.26       66.27      3.69 o
  -6  -6   4        0.44       -0.77      0.77 o
  -5  -6   4      316.84      317.69      6.57 o
  -4  -6   4       96.17       90.31      2.74 o
  -3  -6   4        1.61        2.79      0.62 o
  -2  -6   4        1.93        1.18      0.56 o
  -1  -6   4        9.99        6.16      0.83 o
   0  -6   4      136.22      121.40      2.84 o
   1  -6   4        4.82        4.64      0.73 o
   2  -6   4      251.52      240.28      4.26 o
   3  -6   4      206.52      200.79      5.84 o
   4  -6   4       20.24       18.41      1.35 o
   5  -6   4       42.47       37.59      1.81 o
   6  -6   4       10.59        7.86      1.07 o
   7  -6   4        0.93        0.11      0.77 o
   8  -6   4        0.92        1.34      0.93 o
   9  -6   4       10.47       11.00      1.38 o
  10  -6   4        0.42        0.90      0.96 o
  11  -6   4        3.81        1.46      2.37 o
 -12  -5   4       20.50       17.77      2.10 o
 -11  -5   4        2.19       -0.83      1.19 o
 -10  -5   4       21.37       21.28      1.96 o
  -9  -5   4        1.05        1.05      1.19 o
  -8  -5   4        0.05        0.40      1.04 o
  -7  -5   4        0.02        0.79      1.01 o
  -6  -5   4        0.28        0.30      0.75 o
  -5  -5   4        7.07        7.01      0.83 o
  -4  -5   4        7.02        6.10      0.62 o
  -3  -5   4       21.38       20.01      0.87 o
  -2  -5   4       86.32       85.46      1.81 o
  -1  -5   4       85.47       87.54      2.18 o
   0  -5   4      278.33      291.06      4.74 o
   1  -5   4        0.78        0.33      0.40 o
   2  -5   4        0.71        1.26      0.45 o
   3  -5   4        0.58        0.06      0.43 o
   4  -5   4        7.45        7.21      0.77 o
   5  -5   4       90.11       93.10      2.61 o
   6  -5   4      215.48      205.52      4.08 o
   7  -5   4       17.17       16.14      1.26 o
   8  -5   4        3.85        3.40      0.96 o
   9  -5   4        0.67       -0.79      0.79 o
  10  -5   4        4.51        1.00      0.91 o
  11  -5   4        0.00       -1.29      1.40 o
  12  -5   4        2.53        3.61      2.47 o
 -12  -4   4        5.70        4.63      1.70 o
 -11  -4   4       60.94       56.25      3.14 o
 -10  -4   4       27.11       25.93      2.09 o
  -9  -4   4       23.22       21.63      1.83 o
  -8  -4   4        0.71       -0.32      0.93 o
  -7  -4   4       26.74       22.14      1.45 o
  -6  -4   4        0.01       -0.46      0.54 o
  -5  -4   4       17.33       18.31      0.97 o
  -4  -4   4        7.74        7.73      0.62 o
  -3  -4   4        1.63        1.46      0.41 o
  -2  -4   4       34.77       35.45      1.05 o
  -1  -4   4       16.40       21.26      0.83 o
   0  -4   4        1.46        1.56      0.37 o
   1  -4   4      337.76      357.05      5.06 o
   2  -4   4       15.60       19.22      0.92 o
   3  -4   4      101.09      123.18      2.25 o
   4  -4   4       15.67       15.14      0.82 o
   5  -4   4      113.59      114.54      2.18 o
   6  -4   4       39.29       42.07      1.28 o
   7  -4   4        0.02       -0.32      0.61 o
   8  -4   4       71.18       65.01      2.35 o
   9  -4   4        0.01       -0.71      0.71 o
  10  -4   4        6.50        5.83      1.59 o
  11  -4   4        0.37        0.80      1.17 o
  12  -4   4        8.24        6.44      1.85 o
 -13  -3   4        9.27        6.82      2.16 o
 -12  -3   4       15.08       12.20      2.55 o
 -11  -3   4        8.54        8.15      1.62 o
 -10  -3   4        0.98        0.26      1.14 o
  -9  -3   4       62.13       55.59      2.69 o
  -8  -3   4       50.77       49.85      2.48 o
  -7  -3   4       55.07       56.61      2.10 o
  -6  -3   4       22.17       25.31      0.99 o
  -5  -3   4        8.08       10.45      0.69 o
  -4  -3   4       26.79       28.87      0.98 o
  -3  -3   4       48.31       55.24      1.40 o
  -2  -3   4       60.77       67.50      1.51 o
  -1  -3   4       34.39       33.32      0.84 o
   0  -3   4      316.41      321.64      4.34 o
   1  -3   4       33.12       34.56      0.98 o
   2  -3   4       75.60       72.28      2.15 o
   3  -3   4        1.66        1.46      0.35 o
   4  -3   4      508.77      512.55      6.38 o
   5  -3   4       13.06       15.16      0.76 o
   6  -3   4       14.43       13.11      0.66 o
   7  -3   4        4.00        5.19      0.59 o
   8  -3   4       79.83       80.07      2.44 o
   9  -3   4       47.17       42.32      3.88 o
  10  -3   4        1.49        1.08      1.25 o
  11  -3   4        4.79        1.92      1.10 o
  12  -3   4       26.08       33.18      2.63 o
  13  -3   4        0.64       -1.87      1.87 o
 -13  -2   4        2.62        6.16      2.14 o
 -12  -2   4        7.41        6.51      1.64 o
 -11  -2   4       30.68       34.93      2.42 o
 -10  -2   4        9.19        9.20      1.55 o
  -9  -2   4        6.36        7.27      1.29 o
  -8  -2   4        1.18        2.24      0.86 o
  -7  -2   4        7.12        7.48      0.87 o
  -6  -2   4      105.87      101.42      3.35 o
  -5  -2   4       51.97       48.36      1.72 o
  -4  -2   4      344.14      348.85      4.90 o
  -3  -2   4       87.35       80.60      1.49 o
  -2  -2   4      244.66      234.42      3.21 o
  -1  -2   4        3.04        2.39      0.30 o
   0  -2   4       16.61       18.38      0.57 o
   1  -2   4        0.41        0.86      0.24 o
   2  -2   4      396.17      420.68      6.66 o
   3  -2   4      275.42      309.68      3.97 o
   4  -2   4      159.71      188.21      3.03 o
   5  -2   4        0.36        0.28      0.31 o
   6  -2   4       69.66       82.27      1.58 o
   7  -2   4       68.33       59.87      1.26 o
   8  -2   4        1.17        2.01      0.71 o
   9  -2   4        9.43       11.10      1.59 o
  10  -2   4       97.23       96.92      3.14 o
  11  -2   4        0.21       -0.17      1.36 o
  12  -2   4        3.81        3.21      1.38 o
  13  -2   4       13.17        9.58      1.70 o
 -13  -1   4       13.76       16.73      2.68 o
 -12  -1   4       26.48       27.78      2.35 o
 -11  -1   4       18.80       20.86      2.04 o
 -10  -1   4       13.97       12.13      1.62 o
  -9  -1   4       18.50       19.19      1.70 o
  -8  -1   4        0.03        0.15      1.26 o
  -7  -1   4        0.87        0.86      0.54 o
  -6  -1   4       49.58       58.09      1.39 o
  -5  -1   4      574.59      609.98      6.98 o
  -4  -1   4       32.24       31.57      0.91 o
  -3  -1   4      175.75      157.90      2.35 o
  -2  -1   4        9.09       14.15      0.52 o
  -1  -1   4     1341.51     1370.53     14.04 o
   0  -1   4      462.28      478.79      5.46 o
   1  -1   4      280.47      293.69      3.70 o
   2  -1   4       40.83       36.89      0.77 o
   3  -1   4      839.36      914.61     11.31 o
   4  -1   4       60.96       58.11      1.11 o
   5  -1   4        8.62        5.59      0.46 o
   6  -1   4      700.29      740.76      9.21 o
   7  -1   4      170.06      172.97      2.72 o
   8  -1   4      158.73      161.16      3.11 o
   9  -1   4       21.34       16.60      2.19 o
  10  -1   4        2.31        3.40      2.02 o
  11  -1   4      100.91       90.86      4.79 o
  12  -1   4       13.02       16.04      1.64 o
  13  -1   4        9.58        4.69      1.15 o
 -13   0   4        0.37       -0.83      1.76 o
 -12   0   4       14.61       17.74      2.09 o
 -11   0   4        1.65        0.94      1.30 o
 -10   0   4       86.20       89.18      5.33 o
  -9   0   4        0.66        0.53      0.97 o
  -8   0   4       33.11       36.99      1.76 o
  -7   0   4      288.10      277.63      5.18 o
  -6   0   4      243.78      274.28      3.87 o
  -5   0   4      454.63      479.91      6.88 o
  -4   0   4       24.31       15.71      0.64 o
  -3   0   4      200.33      203.55      2.66 o
  -2   0   4      270.02      260.03      2.87 o
  -1   0   4      241.90      259.16      2.80 o
   0   0   4     2189.56     2177.09     30.64 o
   1   0   4     1203.40     1216.93     13.83 o
   2   0   4      964.20      937.38     10.79 o
   3   0   4       32.14       40.56      0.62 o
   4   0   4      321.32      341.63      4.79 o
   5   0   4        3.38        7.61      0.73 o
   6   0   4      247.39      222.93      3.37 o
   7   0   4        5.92        6.70      0.42 o
   8   0   4      176.70      194.22      2.91 o
   9   0   4      415.36      404.15      9.12 o
  10   0   4        0.21        0.34      0.58 o
  11   0   4       36.44       35.96      1.43 o
  12   0   4        0.69        3.04      1.84 o
  13   0   4        5.72        7.02      2.29 o
  14   0   4       11.23        8.87      2.66 o
 -12   1   4        0.25        1.15      1.47 o
 -11   1   4        2.64        2.46      1.44 o
 -10   1   4        2.23        0.87      1.17 o
  -9   1   4       27.03       24.61      3.21 o
  -8   1   4        1.69        2.33      0.89 o
  -7   1   4       59.67       51.15      1.99 o
  -6   1   4        9.62       10.60      0.67 o
  -5   1   4       10.53        9.20      0.60 o
  -4   1   4      161.84      170.94      2.68 o
  -3   1   4     2298.70     2380.90     24.02 o
  -2   1   4      973.78      958.18      9.03 o
  -1   1   4      721.87      736.55      6.97 o
   0   1   4      631.23      672.57      6.84 o
   1   1   4     2025.99     2023.54     20.90 o
   2   1   4     1173.18     1193.40     12.01 o
   3   1   4      474.44      454.41      5.68 o
   4   1   4      399.82      427.10      5.80 o
   5   1   4      350.61      393.53      6.52 o
   6   1   4       97.21      103.40      2.43 o
   7   1   4     1047.17     1065.94     17.07 o
   8   1   4        1.66        1.23      0.50 o
   9   1   4        3.40        5.56      0.98 o
  10   1   4      124.04      118.09      4.03 o
  11   1   4        1.65        3.22      1.12 o
  12   1   4       44.57       52.77      3.95 o
  13   1   4        3.73        2.55      1.90 o
  14   1   4        3.23        3.32      1.54 o
 -12   2   4        0.32        0.38      1.77 o
 -11   2   4       17.12       17.85      2.06 o
 -10   2   4       17.34       21.04      2.22 o
  -9   2   4       37.95       33.59      1.66 o
  -8   2   4        0.38        0.25      0.64 o
  -7   2   4        7.35        7.91      0.96 o
  -6   2   4       14.47       13.46      0.68 o
  -5   2   4        0.49        0.56      0.34 o
  -4   2   4       20.48       19.60      0.62 o
  -3   2   4      367.41      351.96      3.48 o
  -2   2   4       43.04       51.27      0.84 o
  -1   2   4     1718.11     1827.39     18.35 o
   0   2   4     1568.82     1501.75     13.62 o
   1   2   4     1140.96     1091.83     11.41 o
   2   2   4      619.07      695.22      7.88 o
   3   2   4     2259.10     2382.69     38.33 o
   4   2   4       17.88       19.99      0.76 o
   5   2   4       54.27       46.19      1.70 o
   6   2   4      219.02      238.98      4.70 o
   7   2   4       23.22       22.41      0.81 o
   8   2   4       46.12       46.20      1.30 o
   9   2   4       36.70       37.04      2.51 o
  10   2   4        6.34        6.79      1.07 o
  11   2   4        5.21        5.57      1.16 o
  12   2   4        7.54       10.11      1.51 o
  13   2   4       17.27       15.98      1.81 o
  14   2   4       11.09       14.17      1.89 o
 -12   3   4       39.43       39.60      3.52 o
 -11   3   4       37.84       42.06      2.40 o
 -10   3   4        2.82        3.03      1.21 o
  -9   3   4       99.51      110.61      3.01 o
  -8   3   4       79.16       81.94      2.45 o
  -7   3   4      234.11      240.91      4.71 o
  -6   3   4      518.13      511.07      5.79 o
  -5   3   4       61.98       69.39      1.33 o
  -4   3   4      183.09      194.61      2.42 o
  -3   3   4       17.94       20.42      0.57 o
  -2   3   4      841.58      843.64      8.27 o
  -1   3   4      833.78      879.44      7.86 o
   0   3   4      269.49      337.02      3.85 o
   1   3   4     1233.43     1229.85     12.36 o
   2   3   4      775.89      740.20      8.00 o
   3   3   4      775.94      848.10     13.77 o
   6   3   4      762.12      767.85     25.53 o
   7   3   4        7.60        7.84      0.43 o
   8   3   4       67.44       64.52      1.47 o
   9   3   4       18.04       17.14      1.14 o
  10   3   4       65.80       66.03      2.54 o
  11   3   4        6.47        7.05      1.76 o
  12   3   4        0.00        0.09      0.78 o
  13   3   4        3.40        4.31      1.09 o
  14   3   4       30.09       33.26      1.99 o
 -12   4   4       22.57       31.40      4.48 o
 -11   4   4        0.50        2.47      1.87 o
 -10   4   4       10.54       11.33      1.81 o
  -9   4   4        0.68       -0.85      0.96 o
  -8   4   4       13.87       13.46      1.11 o
  -7   4   4      327.76      336.38      5.49 o
  -6   4   4      504.15      467.93      8.48 o
  -5   4   4      438.99      419.46      5.13 o
  -4   4   4       25.59       25.46      0.88 o
  -3   4   4        1.63        3.66      0.37 o
  -2   4   4     2732.45     3015.72     30.08 o
  -1   4   4      895.57      933.64      9.64 o
   0   4   4       89.68       93.62      1.30 o
   1   4   4        8.73        6.00      0.39 o
   2   4   4     1067.82     1102.62     12.60 o
   3   4   4       56.65       71.85      1.07 o
   4   4   4      411.88      442.21     12.40 o
   7   4   4      314.22      317.74     14.71 o
   8   4   4      287.77      300.99     11.32 o
   9   4   4       83.92       85.22      2.66 o
  10   4   4        3.39        4.64      0.62 o
  11   4   4       10.26       10.49      0.84 o
  12   4   4        0.17        0.16      0.75 o
  13   4   4        1.91        1.02      1.15 o
  14   4   4        2.46        3.63      1.38 o
 -11   5   4        7.73        8.57      2.95 o
 -10   5   4        7.26        6.21      2.03 o
  -9   5   4       62.37       63.05      2.55 o
  -8   5   4       19.28       18.92      1.26 o
  -7   5   4       37.81       37.67      1.66 o
  -6   5   4      303.36      292.12      4.58 o
  -5   5   4       63.34       61.12      1.60 o
  -4   5   4      255.66      282.57      4.50 o
  -3   5   4       54.56       64.42      1.48 o
  -2   5   4      277.39      295.42      3.69 o
  -1   5   4       34.29       35.64      0.85 o
   0   5   4      447.90      481.25      5.16 o
   1   5   4      731.56      834.04      9.58 o
   2   5   4      535.66      516.41      6.05 o
   3   5   4        6.09        7.27      0.44 o
   4   5   4      100.79      119.00      2.22 o
   5   5   4      396.17      407.85      6.68 o
   6   5   4       11.03        9.43      0.50 o
   7   5   4       25.91       23.05      0.72 o
   8   5   4      368.59      351.55      6.76 o
   9   5   4      364.30      360.31      7.07 o
  10   5   4       40.75       44.03      1.59 o
  11   5   4        0.27        1.14      0.68 o
  12   5   4        6.08        7.39      0.97 o
  13   5   4       18.57       21.19      1.49 o
  14   5   4       11.89        8.60      1.57 o
 -11   6   4        0.56        1.28      2.31 o
 -10   6   4        1.09        0.26      1.93 o
  -9   6   4        9.86       10.17      1.72 o
  -8   6   4       14.25       15.72      1.36 o
  -7   6   4      120.56      126.18      3.36 o
  -6   6   4      243.56      241.91      4.37 o
  -5   6   4        0.02       -0.53      0.53 o
  -4   6   4       18.88       17.10      0.92 o
  -3   6   4       12.36        8.57      0.74 o
  -2   6   4        1.92        1.14      0.38 o
  -1   6   4      477.06      527.36      6.08 o
   0   6   4        0.03        0.20      0.25 o
   1   6   4       46.10       35.20      0.85 o
   2   6   4       34.52       34.96      0.87 o
   3   6   4      316.54      326.10      4.27 o
   4   6   4       86.28       80.82      1.42 o
   5   6   4        3.44        3.89      0.42 o
   6   6   4       41.56       39.45      1.32 o
   7   6   4      129.19      130.45      2.89 o
   8   6   4       12.72        9.72      0.70 o
   9   6   4      257.23      258.74      5.33 o
  10   6   4       16.66       15.74      1.13 o
  11   6   4        1.41        0.92      0.72 o
  12   6   4        0.54        0.50      0.81 o
  13   6   4       17.14       19.64      1.42 o
  14   6   4        3.93        4.45      1.39 o
 -10   7   4        5.15        6.17      1.63 o
  -9   7   4        2.38        2.16      0.99 o
  -8   7   4        5.73        2.75      0.98 o
  -7   7   4       15.61       11.81      1.42 o
  -6   7   4       16.88       16.82      1.33 o
  -5   7   4       48.25       38.71      1.72 o
  -4   7   4       64.34       59.06      1.77 o
  -3   7   4       21.66       17.74      1.04 o
  -2   7   4       76.02       79.81      1.66 o
  -1   7   4      282.11      268.05      3.72 o
   0   7   4        0.27        0.16      0.29 o
   1   7   4      718.36      746.19      8.36 o
   2   7   4        1.30       -0.11      0.30 o
   3   7   4       70.03       68.97      1.19 o
   4   7   4       53.23       57.45      1.09 o
   5   7   4       18.24       20.71      0.67 o
   6   7   4        2.20        2.70      0.46 o
   7   7   4        6.55        6.52      0.61 o
   8   7   4       65.70       60.27      1.82 o
   9   7   4        0.74        0.59      0.57 o
  10   7   4        1.80        1.24      0.63 o
  11   7   4        7.18        5.45      0.86 o
  12   7   4        8.36        8.36      1.03 o
  13   7   4        0.00       -0.97      0.97 o
  14   7   4       20.02       18.68      1.86 o
  -9   8   4       12.95       18.16      2.00 o
  -8   8   4       14.08       12.40      3.48 o
  -7   8   4       33.58       36.94      2.52 o
  -6   8   4       63.82       59.68      2.93 o
  -5   8   4      138.64      137.50      4.57 o
  -4   8   4      103.33       89.86      2.93 o
  -3   8   4      307.78      291.26      5.96 o
  -2   8   4        1.30        0.32      0.59 o
  -1   8   4       30.56       23.14      0.98 o
   0   8   4      220.34      198.11      3.24 o
   1   8   4       38.81       37.15      1.14 o
   2   8   4       46.79       36.59      0.97 o
   3   8   4      127.23      119.42      2.09 o
   4   8   4       31.43       29.11      0.85 o
   5   8   4       16.60       18.92      0.75 o
   6   8   4       39.08       37.33      1.16 o
   7   8   4       11.21       11.46      0.91 o
   8   8   4        0.73        0.43      0.58 o
   9   8   4      131.01      123.50      3.19 o
  10   8   4       12.50       10.70      0.99 o
  11   8   4        6.32        7.81      1.20 o
  12   8   4        2.20        2.51      0.90 o
  13   8   4        0.39       -0.51      1.03 o
  -9   9   4       11.23       14.17      3.20 o
  -8   9   4        3.37        1.66      1.52 o
  -7   9   4        8.16        9.14      1.79 o
  -6   9   4       17.45       22.40      2.26 o
  -5   9   4       36.95       38.64      2.55 o
  -4   9   4       20.24       17.73      1.92 o
  -3   9   4       16.85       17.17      1.91 o
  -2   9   4      284.62      279.81      6.05 o
  -1   9   4       20.85       21.74      1.33 o
   0   9   4        2.79        1.45      0.73 o
   1   9   4       57.47       55.18      1.77 o
   2   9   4      119.97      120.12      2.48 o
   3   9   4        0.06       -0.37      0.37 o
   4   9   4       92.36       82.83      1.66 o
   5   9   4        0.09        0.04      0.38 o
   6   9   4       44.84       45.98      1.33 o
   7   9   4       52.56       49.27      2.25 o
   8   9   4      111.95      113.85      3.70 o
   9   9   4       57.67       55.43      2.08 o
  10   9   4        1.87        1.28      1.10 o
  11   9   4        6.56        6.70      1.03 o
  12   9   4        0.80        0.25      1.10 o
  13   9   4       14.61       15.27      2.01 o
  -8  10   4        0.02       -0.14      1.40 o
  -7  10   4       47.34       45.27      5.94 o
  -6  10   4        2.17       -0.31      1.32 o
  -5  10   4       11.62       10.12      1.80 o
  -4  10   4       88.13       92.74      4.89 o
  -3  10   4       11.72       13.36      1.71 o
  -2  10   4        1.45        3.49      1.04 o
  -1  10   4       28.82       30.35      1.79 o
   0  10   4        4.52        1.90      0.82 o
   1  10   4      282.01      261.10      5.01 o
   2  10   4        3.49        5.29      0.94 o
   3  10   4       63.47       60.16      2.06 o
   4  10   4      146.72      143.35      2.99 o
   5  10   4        3.39        4.26      0.57 o
   6  10   4        0.78        0.67      0.55 o
   7  10   4       55.05       48.76      1.43 o
   8  10   4       12.41       13.75      1.21 o
   9  10   4        0.12        0.18      0.74 o
  10  10   4        0.03        0.53      1.03 o
  11  10   4       78.57       74.96      4.61 o
  12  10   4        0.00       -0.79      1.17 o
  -7  11   4        0.59        1.10      2.45 o
  -6  11   4        0.26        0.24      1.66 o
  -5  11   4        0.00       -0.64      1.23 o
  -4  11   4        3.32        2.38      1.38 o
  -3  11   4        7.15        6.69      1.68 o
  -2  11   4        0.48       -0.03      1.23 o
  -1  11   4        0.01        0.04      0.86 o
   0  11   4       31.22       28.94      1.76 o
   1  11   4       58.72       51.00      2.15 o
   2  11   4       15.96       16.47      1.72 o
   3  11   4        2.91        2.89      0.84 o
   4  11   4        6.42        5.43      0.92 o
   5  11   4        1.09        1.49      0.68 o
   6  11   4       11.78       11.11      0.85 o
   7  11   4       36.56       39.27      1.91 o
   8  11   4        0.14       -0.26      0.61 o
   9  11   4        0.59       -0.11      1.05 o
  10  11   4       27.63       30.53      2.31 o
  11  11   4       32.30       33.22      2.51 o
  12  11   4        0.20        0.27      1.42 o
  -6  12   4        4.17        7.96      3.12 o
  -5  12   4        3.25        4.31      2.18 o
  -4  12   4        0.04       -2.36      2.36 o
  -3  12   4        0.18        0.15      1.76 o
  -2  12   4       10.67       12.06      3.79 o
  -1  12   4        6.67        7.78      1.55 o
   0  12   4        0.11       -0.89      0.89 o
   1  12   4        0.02        0.14      0.87 o
   2  12   4        0.40       -0.03      0.80 o
   3  12   4        2.38        3.12      0.98 o
   4  12   4        8.71        7.33      1.04 o
   5  12   4       46.83       41.58      1.85 o
   6  12   4       20.26       20.71      1.20 o
   7  12   4        9.52        8.51      1.26 o
   8  12   4        9.03        5.07      1.00 o
   9  12   4        6.68        6.20      1.59 o
  10  12   4        0.49       -0.97      1.20 o
  11  12   4        2.85        2.56      1.45 o
  -4  13   4        4.14        7.05      3.33 o
  -3  13   4       16.46       14.87      2.70 o
  -2  13   4       13.18       16.47      2.67 o
  -1  13   4        0.77        0.81      1.30 o
   0  13   4        7.61        5.86      2.53 o
   1  13   4       27.34       32.79      2.28 o
   2  13   4        1.87        4.36      1.22 o
   3  13   4        2.89        4.23      1.39 o
   4  13   4        1.17        0.37      0.87 o
   5  13   4        4.03        2.88      0.90 o
   6  13   4        0.08        0.36      1.27 o
   7  13   4        0.31       -0.98      0.98 o
   8  13   4        1.04        0.19      1.64 o
   9  13   4        1.19        1.91      1.52 o
  10  13   4       15.57       14.27      2.08 o
  -2  14   4        0.10       -1.73      1.73 o
  -1  14   4        9.92       16.78      2.26 o
   0  14   4        4.10        5.15      1.62 o
   1  14   4        4.93        2.13      1.39 o
   2  14   4        7.23        7.78      1.61 o
   3  14   4       26.01       30.11      2.00 o
   4  14   4       16.19       22.19      2.76 o
   5  14   4       12.13       10.19      1.32 o
   6  14   4        4.65        8.10      1.11 o
   7  14   4        0.24        0.55      1.22 o
   8  14   4        2.41        1.12      1.50 o
   2  15   4        0.00        0.97      1.63 o
   3  15   4       31.11       34.84      3.01 o
   4  15   4        0.75       -0.70      1.56 o
   5  15   4        1.54        3.67      1.49 o
  -3 -12   5        0.10        1.10      2.15 o
  -2 -12   5       19.28       25.14      2.64 o
  -1 -12   5       36.17       38.67      3.02 o
   0 -12   5        3.96        2.07      2.09 o
   1 -12   5        8.37        8.43      3.28 o
  -6 -11   5        6.35        5.27      3.67 o
  -5 -11   5        5.41        6.56      5.74 o
  -4 -11   5        1.25        3.94      1.88 o
  -3 -11   5        3.90        8.52      2.32 o
  -2 -11   5        0.25        4.78      2.17 o
  -1 -11   5        5.77        3.10      1.84 o
   0 -11   5        5.20        4.05      1.61 o
   1 -11   5        3.93        3.70      1.65 o
   2 -11   5       30.98       37.95      3.49 o
   3 -11   5        0.27        1.52      1.79 o
   4 -11   5       15.11       28.98      4.78 o
  -8 -10   5        0.09       -2.36      2.36 o
  -7 -10   5        0.15        0.79      1.61 o
  -6 -10   5        8.25        7.52      2.92 o
  -5 -10   5        4.39        6.46      2.23 o
  -4 -10   5       12.19       13.08      4.23 o
  -3 -10   5        3.92        2.19      2.96 o
  -2 -10   5        4.23        3.66      1.75 o
  -1 -10   5        0.13        1.27      1.34 o
   0 -10   5        9.24        6.73      1.62 o
   1 -10   5       14.20       14.79      2.07 o
   2 -10   5       37.33       39.09      5.96 o
   3 -10   5        0.62        3.77      1.95 o
   4 -10   5        0.01       -0.98      1.58 o
   5 -10   5        2.39        2.44      2.80 o
  -9  -9   5        2.88        2.01      2.58 o
  -8  -9   5       11.69       11.46      2.49 o
  -7  -9   5        0.84        0.18      1.54 o
  -6  -9   5        4.14        4.19      1.94 o
  -5  -9   5        3.83        3.39      1.69 o
  -4  -9   5       24.93       22.01      2.54 o
  -3  -9   5        6.55        7.22      1.45 o
  -2  -9   5       35.46       41.09      2.56 o
  -1  -9   5        1.69        3.62      1.23 o
   0  -9   5       58.82       54.71      7.83 o
   1  -9   5       31.79       31.53      2.34 o
   2  -9   5       18.70       22.32      2.12 o
   3  -9   5       32.93       33.90      3.07 o
   4  -9   5       22.00       19.06      2.50 o
   5  -9   5        3.26        1.37      1.49 o
   6  -9   5       10.00       14.34      2.23 o
   7  -9   5        0.53        0.19      1.49 o
 -10  -8   5        0.62        2.01      2.55 o
  -9  -8   5       60.90       62.82      3.39 o
  -8  -8   5        0.41        1.03      1.25 o
  -7  -8   5        0.20        0.26      1.79 o
  -6  -8   5        5.20        6.15      1.77 o
  -5  -8   5        0.05       -0.48      1.12 o
  -4  -8   5        3.20        2.45      1.02 o
  -3  -8   5       13.59       15.27      1.90 o
  -2  -8   5       21.39       23.32      2.31 o
  -1  -8   5       11.69        9.43      1.79 o
   0  -8   5      119.66      116.55      6.47 o
   1  -8   5       50.64       49.08      3.07 o
   2  -8   5       19.53       21.83      1.90 o
   3  -8   5       21.61       17.18      1.87 o
   4  -8   5        7.24        4.32      3.18 o
   5  -8   5        8.29        4.12      1.62 o
   6  -8   5        0.01       -1.69      1.69 o
   7  -8   5        3.70        4.59      1.51 o
   8  -8   5        0.93       -0.09      1.25 o
 -11  -7   5       28.09       40.16      3.40 o
 -10  -7   5        0.82       -0.38      1.33 o
  -9  -7   5       13.16       14.20      2.09 o
  -8  -7   5        5.11        6.26      1.49 o
  -7  -7   5        0.35        2.89      1.25 o
  -6  -7   5       69.63       73.16      3.19 o
  -5  -7   5        7.26        6.68      1.21 o
  -4  -7   5       51.50       58.70      2.44 o
  -3  -7   5      126.16      110.05      8.04 o
  -2  -7   5        5.05        4.35      1.02 o
  -1  -7   5        3.29        3.75      0.96 o
   0  -7   5      529.53      548.29     12.03 o
   1  -7   5      252.36      253.57      5.65 o
   2  -7   5        8.27       11.29      1.24 o
   3  -7   5        0.84        0.04      0.86 o
   4  -7   5       23.47       27.00      1.75 o
   5  -7   5        2.16        2.06      1.11 o
   6  -7   5       78.76       75.10      2.67 o
   7  -7   5        6.21        9.87      2.98 o
   8  -7   5        1.62        1.66      1.25 o
   9  -7   5        0.12       -1.16      1.16 o
 -11  -6   5       12.89       10.28      2.24 o
 -10  -6   5        0.44       -0.10      1.24 o
  -9  -6   5        1.19        0.25      1.25 o
  -8  -6   5       29.41       28.05      2.18 o
  -7  -6   5       48.78       47.23      2.61 o
  -6  -6   5      211.17      202.94      5.70 o
  -5  -6   5       35.04       32.72      1.80 o
  -4  -6   5       24.91       25.63      1.56 o
  -3  -6   5        0.81       -0.14      0.82 o
  -2  -6   5      130.72      121.50      3.27 o
  -1  -6   5       10.67       11.98      1.01 o
   0  -6   5       63.36       65.29      2.05 o
   1  -6   5       11.76       10.54      0.98 o
   2  -6   5       89.40       96.81      2.87 o
   3  -6   5      391.40      416.63      8.17 o
   4  -6   5       52.25       48.29      3.19 o
   5  -6   5       42.59       43.95      3.75 o
   6  -6   5        6.67        3.78      0.99 o
   7  -6   5       13.99       20.54      1.64 o
   8  -6   5        3.54        3.26      1.05 o
   9  -6   5        0.84       -0.94      2.04 o
  10  -6   5        0.54        1.16      1.04 o
 -12  -5   5       37.13       36.79      4.48 o
 -11  -5   5       19.51       21.99      2.28 o
 -10  -5   5       28.43       26.45      2.26 o
  -9  -5   5        0.49        0.12      1.52 o
  -8  -5   5        0.15       -0.96      0.96 o
  -7  -5   5      169.27      168.48      5.02 o
  -6  -5   5      371.17      354.55      7.27 o
  -5  -5   5      213.53      216.11      5.10 o
  -4  -5   5       80.96       74.58      2.47 o
  -3  -5   5        1.97        1.81      0.59 o
  -2  -5   5      847.87      871.51     13.48 o
  -1  -5   5      337.52      337.55      5.93 o
   0  -5   5        0.37        1.23      0.63 o
   1  -5   5      263.79      253.73      4.31 o
   2  -5   5       13.89       15.21      0.87 o
   3  -5   5      241.97      247.03      7.07 o
   4  -5   5       85.08       83.51      2.59 o
   5  -5   5        2.69        0.96      0.80 o
   6  -5   5       40.24       39.43      1.75 o
   7  -5   5       64.71       56.88      2.36 o
   8  -5   5      132.18      123.36      3.69 o
   9  -5   5       37.54       35.20      2.51 o
  10  -5   5        2.13        2.27      0.91 o
  11  -5   5       20.44       20.59      2.46 o
 -12  -4   5       57.33       55.45      8.74 o
 -11  -4   5        3.10        3.68      1.48 o
 -10  -4   5       27.41       30.62      2.33 o
  -9  -4   5       28.08       25.47      2.07 o
  -8  -4   5        1.22        0.90      1.14 o
  -7  -4   5      250.68      246.53      5.54 o
  -6  -4   5      119.97      111.60      3.18 o
  -5  -4   5       36.29       39.14      1.61 o
  -4  -4   5        2.41        1.80      0.50 o
  -3  -4   5       67.06       66.85      1.60 o
  -2  -4   5       26.10       35.13      1.24 o
  -1  -4   5      176.54      198.29      3.51 o
   0  -4   5        8.92        9.85      0.67 o
   1  -4   5       36.11       39.63      1.28 o
   2  -4   5       17.34       20.12      0.87 o
   3  -4   5        0.77        1.05      0.51 o
   4  -4   5        8.09        6.46      0.68 o
   5  -4   5        4.81        3.64      0.84 o
   6  -4   5       15.05       15.02      1.12 o
   7  -4   5       57.85       64.45      2.07 o
   8  -4   5       12.56       13.17      1.19 o
   9  -4   5        0.05       -0.57      0.70 o
  10  -4   5       65.49       62.03      3.42 o
  11  -4   5        1.13       -0.15      1.37 o
  12  -4   5       25.66       32.12      4.08 o
 -12  -3   5        4.28        5.53      1.75 o
 -11  -3   5        1.40       -0.78      2.02 o
 -10  -3   5        0.78        0.69      1.22 o
  -9  -3   5      179.19      166.48      5.28 o
  -8  -3   5       49.37       51.15      2.81 o
  -7  -3   5      137.65      130.10      3.53 o
  -6  -3   5        5.48        6.80      0.99 o
  -5  -3   5        5.62        5.36      0.62 o
  -4  -3   5       20.99       24.31      1.04 o
  -3  -3   5       57.64       62.12      1.60 o
  -2  -3   5       18.74       23.14      0.95 o
  -1  -3   5      140.84      143.59      2.78 o
   0  -3   5       84.64       72.54      1.55 o
   1  -3   5        0.72       -0.05      0.32 o
   2  -3   5       24.96       34.22      1.02 o
   3  -3   5        8.73        7.91      0.56 o
   4  -3   5       21.41       27.97      1.13 o
   5  -3   5        8.77        6.62      0.57 o
   6  -3   5       43.72       46.66      1.39 o
   7  -3   5      429.51      417.11      6.67 o
   8  -3   5       14.12       10.51      0.96 o
   9  -3   5       31.75       33.53      2.31 o
  10  -3   5       42.76       44.52      2.73 o
  11  -3   5        4.92        4.36      1.18 o
  12  -3   5        0.01        0.24      1.36 o
 -12  -2   5       30.64       38.30      4.10 o
 -11  -2   5        7.77        8.81      1.72 o
 -10  -2   5       20.02       22.91      2.10 o
  -9  -2   5       12.77       13.31      1.64 o
  -8  -2   5      100.08       99.62      3.53 o
  -7  -2   5        0.58       -0.66      0.66 o
  -6  -2   5      129.63      131.91      2.74 o
  -5  -2   5       78.95       79.43      2.38 o
  -4  -2   5       97.59       87.85      1.83 o
  -3  -2   5      165.95      175.67      3.06 o
  -2  -2   5        0.03        0.44      0.35 o
  -1  -2   5        3.50        6.10      0.52 o
   0  -2   5     1877.80     2079.99     25.41 o
   1  -2   5       37.78       38.66      1.03 o
   2  -2   5       10.42        5.33      0.42 o
   3  -2   5      186.83      202.67      2.84 o
   4  -2   5        8.88        9.30      0.59 o
   5  -2   5        0.01        0.01      0.45 o
   6  -2   5        3.87        2.44      0.44 o
   7  -2   5       88.44       80.16      1.59 o
   8  -2   5        6.45        7.72      0.90 o
   9  -2   5       11.66       12.01      1.48 o
  10  -2   5        0.57        0.47      0.84 o
  11  -2   5       41.02       38.22      2.45 o
  12  -2   5        0.15       -0.52      1.10 o
  13  -2   5        2.69        5.09      1.30 o
 -12  -1   5        6.33        5.29      1.74 o
 -11  -1   5        4.13        5.03      1.53 o
 -10  -1   5       24.71       28.77      2.23 o
  -9  -1   5       17.32       15.06      1.75 o
  -8  -1   5        1.61        1.40      0.88 o
  -7  -1   5       55.07       46.87      1.96 o
  -6  -1   5      211.05      215.83      3.67 o
  -5  -1   5      348.60      357.29      4.77 o
  -4  -1   5        8.29       14.19      0.74 o
  -3  -1   5      157.09      190.17      2.81 o
  -2  -1   5      302.35      342.14      4.47 o
  -1  -1   5       20.69       25.71      0.78 o
   0  -1   5      302.96      327.45      3.96 o
   1  -1   5      216.69      239.29      3.39 o
   2  -1   5      143.90      143.94      2.45 o
   3  -1   5      805.98      825.93     14.73 o
   4  -1   5       69.00       83.80      1.50 o
   5  -1   5       51.17       45.47      1.00 o
   6  -1   5       27.56       22.35      0.84 o
   7  -1   5      120.50      132.53      2.43 o
   8  -1   5       10.55        8.07      0.80 o
   9  -1   5      144.90      144.57      2.92 o
  10  -1   5        1.40        1.91      0.78 o
  11  -1   5        9.77       10.11      1.27 o
  12  -1   5        1.12        2.08      1.80 o
  13  -1   5        0.39        0.28      1.93 o
 -12   0   5       10.38        9.51      2.30 o
 -11   0   5        0.47        0.57      1.29 o
 -10   0   5        0.41        0.56      1.27 o
  -9   0   5       17.95       16.72      1.77 o
  -8   0   5        1.53        1.15      0.86 o
  -7   0   5       21.48       21.39      1.90 o
  -6   0   5      400.80      405.11      6.10 o
  -5   0   5        8.01        8.65      0.64 o
  -4   0   5       31.80       34.64      1.10 o
  -3   0   5       27.32       22.44      0.76 o
  -2   0   5      610.68      628.21      7.09 o
  -1   0   5       11.92       10.34      0.44 o
   0   0   5     1025.99     1036.72     11.18 o
   1   0   5     1145.77     1153.87     11.73 o
   2   0   5     1839.77     1926.98     26.33 o
   3   0   5       81.02       85.41      1.28 o
   4   0   5      162.85      174.80      2.71 o
   5   0   5      401.50      411.42      5.79 o
   6   0   5       43.76       39.69      1.00 o
   7   0   5       73.84       62.97      1.36 o
   8   0   5       12.76       10.41      0.71 o
   9   0   5       98.34       97.44      2.89 o
  10   0   5       31.23       32.92      2.15 o
  11   0   5        0.35        0.21      1.40 o
  12   0   5        0.04       -1.38      1.38 o
  13   0   5       11.88       11.94      2.55 o
  14   0   5       27.87       32.70      3.80 o
 -12   1   5        0.06       -1.58      1.80 o
 -11   1   5        6.41        7.92      1.78 o
 -10   1   5       42.85       41.77      2.61 o
  -9   1   5        1.21        2.01      1.21 o
  -8   1   5        0.65        0.40      0.87 o
  -7   1   5        1.94        1.87      0.89 o
  -6   1   5        6.52        8.15      0.69 o
  -5   1   5        1.30        0.91      0.45 o
  -4   1   5      127.91      132.49      2.43 o
  -3   1   5       37.75       37.56      0.87 o
  -2   1   5        3.38        3.25      0.32 o
  -1   1   5      208.34      210.78      2.65 o
   0   1   5       88.96      102.04      1.46 o
   1   1   5      841.18      880.50      9.43 o
   2   1   5      838.44      866.42      9.28 o
   3   1   5      836.99      903.18     12.01 o
   4   1   5      476.36      480.98      6.53 o
   5   1   5        7.23        8.91      0.50 o
   6   1   5        1.68        0.78      0.36 o
   7   1   5      198.28      213.70      3.96 o
   8   1   5      332.52      323.23      5.79 o
   9   1   5        4.69        2.71      0.88 o
  10   1   5      149.43      147.28      4.68 o
  11   1   5       20.32       20.56      2.23 o
  12   1   5       11.09       10.58      2.13 o
  13   1   5       16.07       22.81      2.88 o
  14   1   5       19.82       21.67      3.15 o
 -12   2   5        3.91        2.01      2.63 o
 -11   2   5       57.89       57.21      5.83 o
 -10   2   5        2.51        3.23      1.42 o
  -9   2   5       20.19       20.32      1.97 o
  -8   2   5       14.62       13.17      1.38 o
  -7   2   5       81.02       75.50      3.43 o
  -6   2   5       12.64       11.90      0.86 o
  -5   2   5       60.27       60.59      1.55 o
  -4   2   5        1.56        3.39      0.59 o
  -3   2   5       43.39       43.35      0.98 o
  -2   2   5      218.73      214.81      2.64 o
  -1   2   5       13.05       11.65      0.50 o
   0   2   5      740.01      731.63      7.14 o
   1   2   5     2083.14     2085.98     22.16 o
   2   2   5      362.08      412.39      4.29 o
   3   2   5      384.93      389.65      4.81 o
   4   2   5        3.20        1.45      0.24 o
   5   2   5        0.63        1.57      0.33 o
   6   2   5      142.36      162.63      3.36 o
   7   2   5       31.77       31.47      1.30 o
   8   2   5      268.66      266.44      4.69 o
   9   2   5      144.31      146.50      7.73 o
  10   2   5       18.78       17.19      1.36 o
  11   2   5       57.45       67.05      2.86 o
  12   2   5        1.57        1.25      1.10 o
  13   2   5       64.02       63.75      4.47 o
  14   2   5       11.96       10.44      2.07 o
 -12   3   5        0.93        1.79      2.52 o
 -11   3   5       22.53       25.82      2.97 o
 -10   3   5       30.01       33.46      3.07 o
  -9   3   5       80.03       84.50      2.72 o
  -8   3   5      164.92      172.28      3.59 o
  -7   3   5        0.59       -0.62      0.66 o
  -6   3   5       21.57       18.28      0.88 o
  -5   3   5      328.13      338.04      4.27 o
  -4   3   5      104.17      122.91      1.87 o
  -3   3   5       62.25       69.34      1.23 o
  -2   3   5      920.83      981.97     10.11 o
  -1   3   5      121.09      135.43      1.70 o
   0   3   5      808.04      835.48      7.83 o
   1   3   5       35.68       36.91      0.65 o
   2   3   5       82.12       94.80      1.34 o
   3   3   5      183.13      192.20      3.32 o
   4   3   5      569.20      649.59     15.71 o
   7   3   5       55.92       58.35      2.33 o
   8   3   5        1.28        0.80      0.45 o
   9   3   5        8.92        8.13      1.13 o
  10   3   5        2.65        2.79      1.65 o
  11   3   5        5.32        5.18      1.02 o
  12   3   5        0.13       -0.04      0.97 o
  13   3   5        4.15        3.86      1.27 o
  14   3   5        5.33        6.31      2.37 o
 -11   4   5        3.52        1.59      1.88 o
 -10   4   5        0.15        0.17      1.74 o
  -9   4   5       37.06       34.04      2.37 o
  -8   4   5       46.31       52.24      1.93 o
  -7   4   5        0.02       -0.61      0.61 o
  -6   4   5       55.40       51.94      1.70 o
  -5   4   5       26.08       23.81      0.92 o
  -4   4   5       28.87       34.97      1.00 o
  -3   4   5      207.14      220.77      2.93 o
  -2   4   5      145.20      165.61      2.20 o
  -1   4   5       75.39       93.16      1.79 o
   0   4   5      515.76      540.49      6.05 o
   1   4   5       94.53       85.30      1.34 o
   2   4   5       72.73       80.83      1.17 o
   3   4   5       89.38       87.53      1.28 o
   4   4   5      231.85      220.03      4.31 o
   8   4   5        2.08        2.17      0.45 o
   9   4   5       10.28        8.16      0.74 o
  10   4   5      124.29      121.35      3.83 o
  11   4   5       32.63       32.39      1.79 o
  12   4   5       15.69       13.94      1.74 o
  13   4   5        7.03        6.97      0.94 o
  14   4   5       15.21       18.62      1.89 o
 -11   5   5        0.52        5.13      2.15 o
 -10   5   5        1.03        1.80      1.81 o
  -9   5   5       30.39       30.74      2.33 o
  -8   5   5        2.08        1.66      1.25 o
  -7   5   5        2.55        1.80      0.79 o
  -6   5   5        7.32        5.15      0.94 o
  -5   5   5        0.27        0.86      0.54 o
  -4   5   5      110.66      124.09      2.19 o
  -3   5   5        0.03        0.62      0.38 o
  -2   5   5      226.87      231.72      3.49 o
  -1   5   5      317.86      302.04      3.91 o
   0   5   5       34.62       46.58      0.94 o
   1   5   5      581.65      603.22     11.18 o
   2   5   5       28.82       28.17      0.70 o
   3   5   5     1329.91     1342.86     16.30 o
   4   5   5        1.33        0.30      0.23 o
   5   5   5       70.51       81.09      2.42 o
   8   5   5        9.17        9.24      1.23 o
   9   5   5        3.91        2.19      0.53 o
  10   5   5       22.66       22.62      1.08 o
  11   5   5        0.27       -0.46      0.80 o
  12   5   5       64.09       65.53      2.20 o
  13   5   5        0.32        0.54      0.88 o
  14   5   5       18.51       24.68      2.96 o
 -10   6   5        0.12       -1.59      1.59 o
  -9   6   5        3.74        0.34      1.02 o
  -8   6   5        0.07        0.44      0.95 o
  -7   6   5        2.11        0.68      1.08 o
  -6   6   5        1.09        0.43      0.73 o
  -5   6   5       19.51       17.84      1.02 o
  -4   6   5       14.87       17.49      0.94 o
  -3   6   5       18.64       20.23      0.93 o
  -2   6   5      125.18      144.99      2.53 o
  -1   6   5      202.32      181.75      2.53 o
   0   6   5        1.66        1.37      0.32 o
   1   6   5      102.28      104.11      1.79 o
   2   6   5      144.43      149.41      2.09 o
   3   6   5      167.39      172.61      2.94 o
   4   6   5        1.00        0.34      0.22 o
   5   6   5       19.35       21.88      0.76 o
   6   6   5      391.53      387.34      6.71 o
   7   6   5       23.02       24.75      0.86 o
   8   6   5      156.86      149.99      3.21 o
   9   6   5       65.48       53.02      2.33 o
  10   6   5       25.40       22.27      1.10 o
  11   6   5       21.17       21.13      1.11 o
  12   6   5       30.29       30.32      1.52 o
  13   6   5       54.48       56.12      2.34 o
  14   6   5        0.23       -1.14      3.20 o
 -10   7   5        0.37       -1.32      1.78 o
  -9   7   5       15.26       14.15      2.12 o
  -8   7   5        1.58        1.43      1.46 o
  -7   7   5       17.93       18.61      1.54 o
  -6   7   5        0.57       -0.74      0.74 o
  -5   7   5        8.66        6.10      1.00 o
  -4   7   5        2.74        1.49      0.70 o
  -3   7   5      107.87       86.30      3.04 o
  -2   7   5       45.75       40.67      1.18 o
  -1   7   5       99.41      100.40      1.74 o
   0   7   5       10.62        8.60      0.51 o
   1   7   5      325.61      307.73      4.32 o
   2   7   5      165.05      147.88      2.18 o
   3   7   5      154.29      145.96      2.24 o
   4   7   5      121.68      121.44      2.17 o
   5   7   5      291.30      278.62      6.52 o
   6   7   5       38.48       41.35      1.20 o
   7   7   5      158.56      156.01      3.39 o
   8   7   5        0.32       -0.26      0.44 o
   9   7   5      149.63      137.92      3.85 o
  10   7   5        1.12        1.21      0.55 o
  11   7   5       45.39       47.14      1.83 o
  12   7   5        6.54        5.88      0.88 o
  13   7   5        0.08       -0.75      0.75 o
  14   7   5        2.76        2.82      1.18 o
  -9   8   5        7.44       10.99      1.82 o
  -8   8   5        0.10        0.17      1.34 o
  -7   8   5       13.67       11.24      1.59 o
  -6   8   5       10.00        8.82      1.39 o
  -5   8   5        2.88        1.22      0.96 o
  -4   8   5       43.14       39.71      1.98 o
  -3   8   5      174.16      148.80      3.09 o
  -2   8   5      104.95       99.23      2.32 o
  -1   8   5       58.54       55.52      1.63 o
   0   8   5      129.38      117.46      2.08 o
   1   8   5      108.02      100.49      1.81 o
   2   8   5        0.00        0.30      0.28 o
   3   8   5       45.27       42.46      0.96 o
   4   8   5      182.39      178.01      2.64 o
   5   8   5      392.66      383.93      5.51 o
   6   8   5      101.42      103.44      2.69 o
   7   8   5        0.63       -0.14      0.53 o
   8   8   5      201.32      194.04      4.86 o
   9   8   5        0.02       -0.04      0.55 o
  10   8   5       22.02       20.95      1.14 o
  11   8   5        0.19       -0.24      0.64 o
  12   8   5        1.01        1.81      0.77 o
  13   8   5        0.00       -0.26      0.79 o
  -9   9   5       26.93       31.26      4.70 o
  -8   9   5        0.01        0.32      1.37 o
  -7   9   5       14.80       16.87      1.83 o
  -6   9   5        0.61        0.96      1.15 o
  -5   9   5       15.61       10.67      1.74 o
  -4   9   5       57.07       56.68      2.45 o
  -3   9   5      261.86      238.57      4.91 o
  -2   9   5      464.53      421.69      7.39 o
  -1   9   5       25.30       28.31      1.42 o
   0   9   5      117.92      125.77      2.66 o
   1   9   5     1013.19      977.37     11.69 o
   2   9   5      858.07      819.06     10.60 o
   3   9   5      228.70      214.61      3.32 o
   4   9   5       82.89       72.95      1.59 o
   5   9   5       55.76       53.70      1.46 o
   6   9   5        1.42        2.85      0.52 o
   7   9   5       20.25       17.15      1.12 o
   8   9   5      286.72      274.69     10.47 o
   9   9   5       31.74       35.92      1.63 o
  10   9   5       73.10       72.90      2.33 o
  11   9   5       45.51       53.49      2.04 o
  12   9   5        9.78       13.43      1.19 o
  13   9   5        5.96        6.24      1.30 o
  -8  10   5        6.36        6.20      2.14 o
  -7  10   5       10.52       11.24      2.38 o
  -6  10   5        6.77        5.46      1.56 o
  -5  10   5        3.54        2.92      1.21 o
  -4  10   5        0.17       -1.00      1.00 o
  -3  10   5       14.42       11.46      1.43 o
  -2  10   5       25.14       31.31      2.06 o
  -1  10   5      139.88      139.84      5.21 o
   0  10   5        5.37        2.17      0.78 o
   1  10   5       45.69       40.67      1.85 o
   2  10   5      165.91      147.47      3.60 o
   3  10   5        7.61        6.65      0.88 o
   4  10   5      107.84      108.64      2.21 o
   5  10   5       59.42       57.23      1.39 o
   6  10   5       16.02       15.61      0.84 o
   7  10   5       18.62       24.12      1.43 o
   8  10   5      121.06      123.49      3.43 o
   9  10   5       34.94       38.19      1.81 o
  10  10   5       57.69       58.97      2.25 o
  11  10   5       65.91       68.08      3.15 o
  12  10   5        4.17        3.20      1.19 o
  13  10   5       11.89        9.33      2.40 o
  -7  11   5        2.95        6.24      3.04 o
  -6  11   5        1.45        0.94      1.60 o
  -5  11   5       31.81       37.89      3.41 o
  -4  11   5       10.69        9.18      2.09 o
  -3  11   5        4.60        4.52      1.71 o
  -2  11   5       48.59       52.95      5.11 o
  -1  11   5       18.71       17.96      1.80 o
   0  11   5       17.51       23.00      1.78 o
   1  11   5        9.38        9.69      1.66 o
   2  11   5      194.92      191.27      4.48 o
   3  11   5       11.29        7.91      1.00 o
   4  11   5        0.05       -0.30      0.63 o
   5  11   5       26.49       29.14      1.30 o
   6  11   5        3.28        5.03      0.97 o
   7  11   5        5.93        4.89      0.64 o
   8  11   5        5.79        8.13      1.62 o
   9  11   5       11.75        8.38      1.45 o
  10  11   5        0.29        0.41      1.12 o
  11  11   5       86.29       91.15      3.81 o
  12  11   5        8.30       10.21      1.67 o
  -5  12   5       24.65       27.24      3.22 o
  -4  12   5       13.90       20.80      3.01 o
  -3  12   5        1.65        2.17      2.40 o
  -2  12   5       41.52       39.35      4.67 o
  -1  12   5        0.03        0.41      1.36 o
   0  12   5        9.08       12.60      1.45 o
   1  12   5       34.72       39.01      2.02 o
   2  12   5       19.62       18.18      1.81 o
   3  12   5        0.58        1.89      0.88 o
   4  12   5       14.17       14.90      1.21 o
   5  12   5       20.58       20.05      1.24 o
   6  12   5        0.07       -0.86      0.89 o
   7  12   5       22.60       24.42      1.91 o
   8  12   5       11.65       14.52      1.83 o
   9  12   5       22.46       22.74      2.08 o
  10  12   5        4.50        3.27      1.40 o
  11  12   5       11.11       11.52      1.73 o
  -4  13   5        5.09        7.38      3.61 o
  -3  13   5       18.48       20.35      2.92 o
  -2  13   5       31.45       29.58      3.02 o
  -1  13   5        1.39       -0.45      1.40 o
   0  13   5        2.80        0.36      1.60 o
   1  13   5        2.94        1.56      1.08 o
   2  13   5       32.95       33.62      1.98 o
   3  13   5       61.41       71.58      3.05 o
   4  13   5       16.15       21.51      2.36 o
   5  13   5       19.04       24.37      1.47 o
   6  13   5       35.72       37.40      1.43 o
   7  13   5       16.99       18.87      1.60 o
   8  13   5        4.02        4.74      1.58 o
   9  13   5        3.73        2.51      1.76 o
  10  13   5        1.01        2.30      1.52 o
  -2  14   5        0.01        1.45      1.83 o
  -1  14   5       11.59        7.68      2.36 o
   0  14   5       25.16       33.18      2.59 o
   1  14   5        2.58        3.41      1.37 o
   2  14   5        1.03        1.64      1.48 o
   3  14   5       14.16       11.08      1.46 o
   4  14   5        1.36        1.03      0.98 o
   5  14   5       11.69       15.53      1.51 o
   6  14   5        9.80       10.65      2.19 o
   7  14   5        1.55        2.58      1.21 o
   8  14   5        1.77        1.96      1.45 o
   1  15   5        2.01        1.74      2.29 o
   2  15   5       21.57       24.25      2.72 o
   3  15   5        1.71        3.31      1.60 o
   4  15   5        0.23       -0.16      1.19 o
   5  15   5        2.99        2.40      1.22 o
  -5 -11   6        5.48        4.86      3.14 o
  -4 -11   6        0.15        1.41      1.94 o
  -3 -11   6       23.55       32.24      3.53 o
  -2 -11   6        0.79        2.04      2.04 o
  -1 -11   6        0.70       -1.77      1.93 o
   0 -11   6        1.54        3.31      3.36 o
   1 -11   6        3.56        2.09      1.99 o
   2 -11   6        4.57        2.68      1.99 o
  -7 -10   6        4.78        3.41      2.76 o
  -6 -10   6        0.11       -1.55      1.55 o
  -5 -10   6        0.13        1.68      1.78 o
  -4 -10   6        4.18        4.60      1.91 o
  -3 -10   6       14.73       17.51      4.01 o
  -2 -10   6        2.16        0.44      1.69 o
  -1 -10   6        0.21        0.62      1.43 o
   0 -10   6        6.08       11.46      5.25 o
   1 -10   6        6.90        6.55      2.14 o
   2 -10   6        0.34        1.04      2.50 o
   3 -10   6        2.50        2.52      1.91 o
   4 -10   6        0.85        3.33      1.96 o
  -8  -9   6        1.51       10.45      3.04 o
  -7  -9   6        5.18        4.68      2.02 o
  -6  -9   6        0.00       -1.32      1.54 o
  -5  -9   6        7.00        7.18      2.85 o
  -4  -9   6        2.62        2.50      1.59 o
  -3  -9   6        2.51        0.25      1.77 o
  -2  -9   6        0.09       -0.53      1.03 o
  -1  -9   6        0.23        0.83      1.21 o
   0  -9   6       18.98       17.43      2.06 o
   1  -9   6        0.00       -0.45      1.18 o
   2  -9   6        1.29        1.64      2.52 o
   3  -9   6        0.94        2.78      2.57 o
   4  -9   6        1.06       -0.70      2.01 o
   5  -9   6        2.14        5.02      2.92 o
   6  -9   6        0.32        2.35      1.51 o
  -9  -8   6       11.43       11.42      3.23 o
  -8  -8   6        6.04        9.76      2.23 o
  -7  -8   6        3.57        5.32      1.92 o
  -6  -8   6       28.01       35.32      3.08 o
  -5  -8   6        6.33        8.52      1.93 o
  -4  -8   6        0.10       -1.13      1.13 o
  -3  -8   6        0.88        1.73      1.14 o
  -2  -8   6       18.16       18.85      1.89 o
  -1  -8   6       33.62       27.68      2.25 o
   0  -8   6       12.10        8.40      1.50 o
   1  -8   6       10.65       11.79      1.67 o
   2  -8   6       20.80       22.36      2.05 o
   3  -8   6       11.44       11.32      2.97 o
   4  -8   6       23.61       18.50      3.51 o
   5  -8   6        6.33        3.80      1.65 o
   6  -8   6        0.88        3.62      1.61 o
   7  -8   6        3.95        4.76      1.62 o
   8  -8   6        4.08        8.22      2.39 o
 -10  -7   6        3.38        1.71      2.47 o
  -9  -7   6        5.45        5.00      1.90 o
  -8  -7   6       34.13       44.46      8.75 o
  -7  -7   6        6.39        3.25      4.51 o
  -6  -7   6        1.05        3.13      2.23 o
  -5  -7   6       29.93       28.35      2.71 o
  -4  -7   6        0.73       -1.01      1.01 o
  -3  -7   6        5.47        4.21      1.35 o
  -2  -7   6       21.81       20.20      3.28 o
  -1  -7   6       30.69       27.51      2.04 o
   0  -7   6        5.68        3.60      1.22 o
   1  -7   6       26.63       26.43      2.00 o
   2  -7   6      129.91      137.00      3.85 o
   3  -7   6       30.30       28.05      1.79 o
   4  -7   6       36.52       36.80      2.81 o
   5  -7   6        0.06       -1.22      1.22 o
   6  -7   6        0.05        0.81      0.95 o
   7  -7   6        1.12        0.36      1.06 o
   8  -7   6        0.79        0.28      1.14 o
   9  -7   6        6.67        9.45      2.10 o
 -10  -6   6       42.06       50.59      3.78 o
  -9  -6   6        1.55        2.04      1.71 o
  -8  -6   6       32.67       32.99      2.44 o
  -7  -6   6        4.04        6.80      1.49 o
  -6  -6   6        0.80        1.59      1.12 o
  -5  -6   6      188.51      202.34      7.14 o
  -4  -6   6       11.86       12.93      1.36 o
  -3  -6   6      161.56      166.10      4.93 o
  -2  -6   6       10.91       11.18      1.23 o
  -1  -6   6       46.88       47.75      1.87 o
   0  -6   6       46.17       47.47      2.04 o
   1  -6   6       56.50       46.87      2.04 o
   2  -6   6        9.28        9.34      1.14 o
   3  -6   6        0.17        0.47      0.77 o
   4  -6   6       17.76       15.80      1.85 o
   5  -6   6       33.86       33.59      2.50 o
   6  -6   6        2.18        1.51      0.97 o
   7  -6   6        0.55        0.11      0.87 o
   8  -6   6        0.14        1.15      0.97 o
   9  -6   6        1.32        3.04      1.09 o
  10  -6   6        0.31       -0.32      0.99 o
 -11  -5   6       16.48       16.60      3.61 o
 -10  -5   6        5.24        7.62      2.14 o
  -9  -5   6        1.13        0.08      1.22 o
  -8  -5   6       45.44       44.20      2.66 o
  -7  -5   6        0.48        0.79      1.59 o
  -6  -5   6       33.05       32.99      3.88 o
  -5  -5   6       37.58       36.71      2.17 o
  -4  -5   6        0.24       -0.63      0.74 o
  -3  -5   6       42.42       43.37      1.96 o
  -2  -5   6        2.97        3.07      0.77 o
  -1  -5   6        8.38        8.06      0.88 o
   0  -5   6      375.09      361.28      7.58 o
   1  -5   6        7.39        7.95      0.81 o
   2  -5   6       81.25       83.46      2.59 o
   3  -5   6        3.85        4.39      1.15 o
   4  -5   6      369.67      375.09     17.70 o
   5  -5   6       77.64       76.45      3.61 o
   6  -5   6        6.26        4.59      1.05 o
   7  -5   6       42.68       41.00      2.05 o
   8  -5   6       41.40       36.60      2.22 o
   9  -5   6        2.31        1.90      0.89 o
  10  -5   6        2.02        1.48      1.53 o
  11  -5   6       29.44       39.25      4.48 o
 -11  -4   6       17.03       15.84      2.68 o
 -10  -4   6        0.49       -1.49      1.49 o
  -9  -4   6       18.29       15.91      1.89 o
  -8  -4   6        8.43        3.90      1.33 o
  -7  -4   6       39.80       39.61      2.35 o
  -6  -4   6      102.71       98.35      3.10 o
  -5  -4   6        0.15        1.13      0.95 o
  -4  -4   6       17.65       17.74      1.32 o
  -3  -4   6      197.20      195.58      3.96 o
  -2  -4   6        1.57        3.63      0.70 o
  -1  -4   6      308.50      297.37      5.35 o
   0  -4   6       77.12       89.19      1.99 o
   1  -4   6        5.64        6.07      0.63 o
   2  -4   6      250.89      239.55      4.52 o
   3  -4   6      276.87      269.39      4.58 o
   4  -4   6      293.77      308.26      5.59 o
   5  -4   6      149.51      132.27      3.34 o
   6  -4   6       19.69       22.19      1.46 o
   7  -4   6        7.64        6.80      1.18 o
   8  -4   6       15.24       13.35      1.19 o
   9  -4   6       12.67       18.02      1.17 o
  10  -4   6        8.69        8.83      2.56 o
  11  -4   6       30.28       32.32      2.65 o
  12  -4   6        0.01        2.39      2.32 o
 -12  -3   6        3.03        2.88      2.83 o
 -11  -3   6        2.45       -0.96      3.01 o
 -10  -3   6       10.32       11.67      1.81 o
  -9  -3   6        1.20        1.99      1.30 o
  -8  -3   6       16.44       17.93      1.84 o
  -7  -3   6        0.16        0.39      0.95 o
  -6  -3   6       57.55       55.21      2.93 o
  -5  -3   6       49.20       44.44      3.77 o
  -4  -3   6       12.52       10.52      0.84 o
  -3  -3   6      231.89      240.13      4.51 o
  -2  -3   6        6.92        6.41      0.80 o
  -1  -3   6      153.13      150.23      3.20 o
   0  -3   6       12.21       13.69      0.74 o
   1  -3   6       45.03       50.97      1.32 o
   2  -3   6       66.16       68.42      1.56 o
   3  -3   6      118.69      119.58      2.82 o
   4  -3   6        8.96        7.00      0.68 o
   5  -3   6        7.72        8.37      0.78 o
   6  -3   6      213.01      199.17      4.16 o
   7  -3   6       23.17       22.95      1.33 o
   8  -3   6      227.02      228.25      5.01 o
   9  -3   6        7.00        6.45      1.41 o
  10  -3   6        6.01        4.28      1.42 o
  11  -3   6       47.23       48.90      2.35 o
  12  -3   6       20.68       26.28      2.29 o
 -12  -2   6        8.09        8.84      3.09 o
 -11  -2   6        1.07       -0.22      1.95 o
 -10  -2   6        6.81        6.28      1.59 o
  -9  -2   6        9.75       10.90      1.68 o
  -8  -2   6        0.59        1.23      1.13 o
  -7  -2   6       23.88       21.16      1.62 o
  -6  -2   6       12.76       12.66      1.21 o
  -5  -2   6       32.00       31.37      1.27 o
  -4  -2   6        8.54        6.97      0.72 o
  -3  -2   6      237.57      232.08      4.35 o
  -2  -2   6       48.12       48.10      1.41 o
  -1  -2   6        0.04        0.01      0.58 o
   0  -2   6      111.08      108.71      2.17 o
   1  -2   6       52.48       52.90      1.28 o
   2  -2   6      276.50      268.75      5.33 o
   3  -2   6      385.09      400.29      5.12 o
   4  -2   6       85.41       76.21      1.85 o
   5  -2   6       13.05       15.38      0.65 o
   6  -2   6      158.55      151.56      3.10 o
   7  -2   6       64.38       65.95      1.58 o
   8  -2   6      210.69      219.21      5.37 o
   9  -2   6       42.90       44.66      2.46 o
  10  -2   6        0.02       -1.22      1.22 o
  11  -2   6        0.01        0.68      1.11 o
  12  -2   6        1.53        0.48      2.46 o
  13  -2   6        0.00        1.75      2.08 o
 -12  -1   6        0.10       -0.02      2.23 o
 -11  -1   6        1.77        2.91      1.82 o
 -10  -1   6        1.02        3.55      1.39 o
  -9  -1   6        0.05        0.70      1.13 o
  -8  -1   6       14.15       12.12      1.68 o
  -7  -1   6       44.03       40.56      1.95 o
  -6  -1   6        0.31        0.36      0.76 o
  -5  -1   6       63.64       61.05      1.60 o
  -4  -1   6      268.09      286.24      4.60 o
  -3  -1   6      577.06      588.14      7.76 o
  -2  -1   6      103.15      105.39      2.01 o
  -1  -1   6      896.58      918.98     11.70 o
   0  -1   6       77.25       90.38      1.72 o
   1  -1   6        1.72        2.28      0.33 o
   2  -1   6      394.04      392.35      4.94 o
   3  -1   6       56.31       50.55      1.66 o
   4  -1   6      152.95      143.15      2.29 o
   5  -1   6      213.58      236.45      3.35 o
   6  -1   6      115.29      119.23      2.26 o
   7  -1   6      155.65      167.38      3.55 o
   8  -1   6      105.57       99.88      2.50 o
   9  -1   6       64.79       62.95      2.69 o
  10  -1   6        2.29        2.38      0.74 o
  11  -1   6        1.50        2.34      0.84 o
  12  -1   6       32.33       30.69      3.43 o
  13  -1   6        1.15        1.35      1.97 o
 -12   0   6        0.47       -1.79      2.36 o
 -11   0   6        0.02       -1.11      1.80 o
 -10   0   6        5.49        3.65      1.45 o
  -9   0   6       29.32       27.61      2.82 o
  -8   0   6        5.11        4.22      1.13 o
  -7   0   6       34.59       38.02      2.77 o
  -6   0   6       17.55       15.87      1.31 o
  -5   0   6       68.86       67.32      1.80 o
  -4   0   6      243.37      256.83      4.19 o
  -3   0   6       57.09       58.08      1.41 o
  -2   0   6     1786.01     1875.52     21.22 o
  -1   0   6       49.41       49.28      1.10 o
   0   0   6        0.34        0.28      0.35 o
   1   0   6     1814.96     2053.05     21.63 o
   2   0   6       81.59       78.14      1.30 o
   3   0   6      992.94     1062.85     12.06 o
   4   0   6      684.03      689.32      7.85 o
   5   0   6      553.72      576.64      8.60 o
   6   0   6      258.90      267.61      4.03 o
   7   0   6       19.16       17.67      0.73 o
   8   0   6      122.90      120.60      2.26 o
   9   0   6        8.00        8.39      1.22 o
  10   0   6      182.14      190.64      5.87 o
  11   0   6      111.23      109.69      5.75 o
  12   0   6        5.36        5.08      1.87 o
  13   0   6        7.08        5.25      2.11 o
 -12   1   6        7.79        5.93      3.07 o
 -11   1   6        0.02        2.87      1.90 o
 -10   1   6        4.71        6.63      2.58 o
  -9   1   6       17.41       15.67      1.89 o
  -8   1   6       26.24       23.75      1.74 o
  -7   1   6       79.81       76.72      2.69 o
  -6   1   6       21.07       22.82      1.48 o
  -5   1   6      358.20      382.96      5.53 o
  -4   1   6        0.26        1.56      0.51 o
  -3   1   6       60.28       57.37      1.39 o
  -2   1   6      146.48      143.65      2.10 o
  -1   1   6      254.56      262.93      3.49 o
   0   1   6      129.20      167.61      2.35 o
   1   1   6      269.63      319.44      3.94 o
   2   1   6     1004.45     1052.75     12.77 o
   3   1   6      989.06     1073.89     13.17 o
   4   1   6       10.49       14.01      0.68 o
   5   1   6       26.47       26.02      0.70 o
   6   1   6      108.70      124.86      2.55 o
   7   1   6        0.97       -0.48      0.48 o
   8   1   6      452.82      467.56      9.21 o
   9   1   6        0.64        1.08      0.81 o
  10   1   6        2.02        3.72      1.13 o
  11   1   6       14.51       17.71      1.64 o
  12   1   6        0.21        0.39      1.41 o
  13   1   6       42.32       38.31      3.53 o
  14   1   6        0.00        0.19      1.85 o
 -11   2   6        0.53        0.40      1.83 o
 -10   2   6        6.28        9.09      2.16 o
  -9   2   6        7.97        8.02      1.60 o
  -8   2   6        3.47        3.30      1.12 o
  -7   2   6       62.59       57.90      2.34 o
  -6   2   6        5.07        5.96      1.54 o
  -5   2   6      192.36      192.50      4.22 o
  -4   2   6       26.55       26.98      1.11 o
  -3   2   6      212.09      205.38      3.21 o
  -2   2   6      471.00      472.50      5.86 o
  -1   2   6      107.45      139.79      1.79 o
   0   2   6      140.59      134.43      1.75 o
   1   2   6        0.63        0.87      0.22 o
   2   2   6     1350.91     1450.71     15.12 o
   3   2   6      581.07      591.74      7.27 o
   4   2   6      229.28      221.57      3.47 o
   5   2   6      218.55      194.89      3.45 o
   6   2   6       75.64       65.49      1.45 o
   7   2   6      315.22      304.75      5.24 o
   8   2   6       53.78       53.45      1.43 o
   9   2   6        3.48        4.01      0.81 o
  10   2   6        2.87        1.98      0.89 o
  11   2   6       44.26       42.04      2.26 o
  12   2   6       36.56       37.42      2.27 o
  13   2   6       45.15       47.02      3.74 o
  14   2   6        2.14        1.66      1.90 o
 -11   3   6        4.78        6.67      2.20 o
 -10   3   6       14.15       22.52      2.77 o
  -9   3   6       36.50       34.98      4.52 o
  -8   3   6       36.49       40.74      2.17 o
  -7   3   6        1.76        2.79      0.99 o
  -6   3   6       67.13       67.58      2.48 o
  -5   3   6      207.67      212.62      3.47 o
  -4   3   6      180.03      189.73      3.09 o
  -3   3   6       61.26       67.45      1.42 o
  -2   3   6      443.63      451.91      6.02 o
  -1   3   6       37.93       28.66      1.17 o
   0   3   6      167.89      164.28      2.05 o
   1   3   6      169.05      205.18      2.38 o
   2   3   6      553.50      627.92      7.22 o
   3   3   6      158.06      188.45      2.76 o
   4   3   6      511.10      511.17      8.35 o
   5   3   6      158.30      163.67      2.84 o
   6   3   6      262.90      274.77      5.32 o
   7   3   6        0.28        0.61      0.34 o
   8   3   6       40.51       40.30      1.47 o
   9   3   6        0.50        0.52      0.54 o
  10   3   6       13.16       13.12      1.16 o
  11   3   6       11.28       11.60      1.88 o
  12   3   6       60.98       61.14      2.74 o
  13   3   6        0.37        1.24      1.10 o
  14   3   6        3.73        1.35      1.60 o
 -11   4   6        2.25       -0.87      1.79 o
 -10   4   6        0.18        0.41      2.40 o
  -9   4   6        1.88        2.23      1.65 o
  -8   4   6       11.44        9.91      1.40 o
  -7   4   6       50.36       54.40      1.91 o
  -6   4   6        8.87        8.37      0.85 o
  -5   4   6        4.22        3.14      0.59 o
  -4   4   6        7.20        9.19      0.63 o
  -3   4   6       24.59       25.11      0.76 o
  -2   4   6      273.45      262.49      3.62 o
  -1   4   6      370.15      381.62      4.53 o
   0   4   6      795.56      862.90      8.99 o
   1   4   6        1.64        1.55      0.25 o
   2   4   6      355.88      349.67      3.98 o
   3   4   6       56.78       46.74      0.82 o
   4   4   6        0.37        0.52      0.23 o
   5   4   6       15.02       15.98      0.63 o
   9   4   6       77.33       68.70      4.11 o
  10   4   6      167.19      161.49      4.35 o
  11   4   6        0.13       -0.70      0.70 o
  12   4   6        4.63        3.48      1.62 o
  13   4   6       38.98       43.25      2.55 o
  14   4   6       12.82       10.53      1.86 o
 -11   5   6        1.44        2.60      2.39 o
 -10   5   6       17.15       20.79      2.85 o
  -9   5   6       16.64       16.14      2.00 o
  -8   5   6       16.57       18.15      1.93 o
  -7   5   6        1.91        2.68      0.89 o
  -6   5   6       51.89       50.96      2.31 o
  -5   5   6        6.12        7.91      0.70 o
  -4   5   6        1.31        0.41      0.43 o
  -3   5   6        1.10       -0.12      0.32 o
  -2   5   6       57.39       72.28      1.70 o
  -1   5   6       53.10       48.04      1.19 o
   0   5   6       81.76       85.56      1.50 o
   1   5   6       28.36       34.96      0.93 o
   2   5   6      287.84      310.68      3.82 o
   3   5   6      491.22      532.55      6.71 o
   4   5   6        2.59        3.73      0.39 o
   5   5   6      702.53      685.34      9.83 o
   9   5   6        0.58        0.15      0.58 o
  10   5   6       17.20       18.72      0.91 o
  11   5   6       30.47       32.99      1.49 o
  12   5   6       11.78       11.94      1.14 o
  13   5   6      129.82      142.16      4.38 o
  14   5   6        3.71        2.80      0.98 o
 -10   6   6        8.54        7.33      2.79 o
  -9   6   6        0.31       -0.85      1.94 o
  -8   6   6       10.70        8.95      1.90 o
  -7   6   6        1.14        0.38      0.94 o
  -6   6   6       98.97       98.48      2.56 o
  -5   6   6       21.10       21.59      1.25 o
  -4   6   6        6.32        6.98      0.75 o
  -3   6   6        0.44       -0.42      0.42 o
  -2   6   6      284.87      290.97      4.33 o
  -1   6   6        7.78        8.97      0.56 o
   0   6   6        2.83        2.96      0.36 o
   1   6   6        8.97       14.90      0.59 o
   2   6   6      161.03      162.32      2.27 o
   3   6   6        0.02        0.55      0.32 o
   4   6   6       60.90       61.58      1.51 o
   5   6   6      121.05      115.04      2.24 o
   6   6   6       12.47       14.86      0.91 o
   7   6   6        0.01       -0.04      0.33 o
   9   6   6        0.07        0.33      0.43 o
  10   6   6       39.93       38.95      1.24 o
  11   6   6       18.01       17.22      1.37 o
  12   6   6       63.42       63.86      2.36 o
  13   6   6        0.74        0.26      0.76 o
  14   6   6        5.17        3.32      1.04 o
 -10   7   6        3.82        3.54      2.10 o
  -9   7   6        0.00        0.74      1.42 o
  -8   7   6       34.77       34.57      2.58 o
  -7   7   6        1.96        0.28      0.95 o
  -6   7   6       19.85       17.91      1.74 o
  -5   7   6       27.28       25.88      1.70 o
  -4   7   6        3.74        3.23      0.75 o
  -3   7   6       77.33       64.81      1.84 o
  -2   7   6      155.94      145.05      3.49 o
  -1   7   6        0.06       -0.36      0.36 o
   0   7   6       59.03       51.75      1.13 o
   1   7   6      102.06       86.15      1.66 o
   2   7   6       20.59       15.28      0.60 o
   3   7   6       12.49       13.34      0.66 o
   4   7   6      255.44      256.60      3.81 o
   5   7   6      159.52      158.25      3.08 o
   6   7   6        2.19        1.69      0.39 o
   7   7   6       23.13       22.13      1.27 o
   8   7   6        1.93        1.72      0.43 o
   9   7   6        1.04        0.81      0.46 o
  10   7   6        2.08        0.73      0.47 o
  11   7   6        0.95       -0.12      0.54 o
  12   7   6        6.66        7.23      0.82 o
  13   7   6        0.05       -0.68      0.68 o
  14   7   6        8.23        8.53      1.06 o
  -9   8   6        6.35        4.88      1.77 o
  -8   8   6        0.94        2.24      1.32 o
  -7   8   6       15.53       18.21      1.61 o
  -6   8   6       20.99       20.96      1.77 o
  -5   8   6      129.26      119.21      4.09 o
  -4   8   6        0.00        0.07      0.84 o
  -3   8   6       39.91       40.49      2.17 o
  -2   8   6        0.38       -0.47      0.75 o
  -1   8   6        1.36       -0.01      0.52 o
   0   8   6      174.36      164.47      3.92 o
   1   8   6        1.27        1.55      0.45 o
   2   8   6       11.06       12.10      0.60 o
   3   8   6       30.13       27.91      0.81 o
   4   8   6      197.85      180.27      2.96 o
   5   8   6      148.13      155.40      2.78 o
   6   8   6        0.00       -0.23      0.53 o
   7   8   6       97.56       98.88      2.51 o
   8   8   6       12.95       12.77      0.91 o
   9   8   6       35.23       32.73      1.29 o
  10   8   6        1.56        0.79      0.56 o
  11   8   6        1.38        1.17      0.60 o
  12   8   6        9.38        8.85      0.88 o
  13   8   6       29.62       27.67      1.44 o
  -8   9   6        1.47        1.92      1.35 o
  -7   9   6        5.06        7.21      1.82 o
  -6   9   6        0.67       -0.27      1.08 o
  -5   9   6        2.56       -0.82      1.33 o
  -4   9   6       16.53       12.88      1.48 o
  -3   9   6        1.51        0.18      0.81 o
  -2   9   6        0.07       -0.60      0.72 o
  -1   9   6      216.91      199.95      4.10 o
   0   9   6      138.82      131.62      2.99 o
   1   9   6      106.96      105.91      2.31 o
   2   9   6      433.49      421.54      6.02 o
   3   9   6       80.77       79.97      1.78 o
   4   9   6       74.93       73.19      2.02 o
   5   9   6       16.60       17.87      0.83 o
   6   9   6      189.22      181.70      4.29 o
   7   9   6       45.67       46.70      1.76 o
   8   9   6       76.25       76.73      2.30 o
   9   9   6       19.72       20.58      1.14 o
  10   9   6       47.10       48.49      2.70 o
  11   9   6        1.14        2.27      0.72 o
  12   9   6        6.04        5.41      1.48 o
  13   9   6        0.00       -0.43      0.77 o
  -7  10   6        0.06       -1.41      1.57 o
  -6  10   6        4.36        3.16      1.28 o
  -5  10   6        4.89       10.02      1.52 o
  -4  10   6        6.37        4.40      1.24 o
  -3  10   6       14.29        9.72      1.36 o
  -2  10   6        7.26       10.67      1.34 o
  -1  10   6       14.36       13.26      1.49 o
   0  10   6       80.84       72.00      4.23 o
   1  10   6       15.55       12.36      1.17 o
   2  10   6        6.00        8.87      1.00 o
   3  10   6        9.88       11.07      0.99 o
   4  10   6        9.75        9.04      0.78 o
   5  10   6       60.41       67.03      2.20 o
   6  10   6      229.19      222.82      4.38 o
   7  10   6        3.60        1.75      0.76 o
   8  10   6       19.45       21.42      1.44 o
   9  10   6        9.68        9.70      1.02 o
  10  10   6       45.90       45.95      1.89 o
  11  10   6        0.08        0.74      0.77 o
  12  10   6       45.73       43.69      1.92 o
  13  10   6        1.04       -0.97      1.48 o
  -6  11   6        8.68       11.91      2.60 o
  -5  11   6        0.07       -0.08      1.74 o
  -4  11   6        2.28        3.82      1.70 o
  -3  11   6        2.66        1.81      1.41 o
  -2  11   6        1.23        3.15      1.45 o
  -1  11   6       28.69       22.04      1.87 o
   0  11   6       33.06       27.47      1.94 o
   1  11   6       36.79       36.41      1.84 o
   2  11   6        1.12        1.12      0.78 o
   3  11   6        3.93        3.60      0.93 o
   4  11   6        2.72        1.72      0.68 o
   5  11   6        0.44        1.00      0.84 o
   6  11   6        5.65        5.31      0.72 o
   7  11   6       61.48       52.69      2.80 o
   8  11   6        3.89        3.91      0.94 o
   9  11   6        8.97       10.28      1.12 o
  10  11   6        2.56        0.28      1.02 o
  11  11   6        7.24        5.15      1.98 o
  12  11   6        4.99        3.68      1.19 o
  -5  12   6        7.52        6.50      2.81 o
  -4  12   6        0.84        0.42      1.80 o
  -3  12   6        5.53        6.93      2.02 o
  -2  12   6        0.21       -1.30      1.30 o
  -1  12   6        8.13        9.45      1.86 o
   0  12   6       14.91       12.34      2.41 o
   1  12   6        4.02        2.05      0.99 o
   2  12   6        9.11       10.12      1.23 o
   3  12   6       15.17       13.06      1.22 o
   4  12   6       29.63       30.90      1.53 o
   5  12   6        0.01       -0.52      0.52 o
   6  12   6        1.13        0.91      1.19 o
   7  12   6        5.06        2.65      1.44 o
   8  12   6        1.64       -0.36      1.13 o
   9  12   6        0.06        0.08      1.11 o
  10  12   6       48.15       54.40      3.00 o
  11  12   6        0.87        0.65      1.34 o
  -4  13   6        2.30        3.48      2.57 o
  -3  13   6        8.63       12.26      2.44 o
  -2  13   6        0.16       -0.69      1.59 o
  -1  13   6        5.94        6.42      1.86 o
   0  13   6        0.01        1.23      1.35 o
   1  13   6        0.14       -0.92      0.92 o
   2  13   6        0.91       -0.29      0.91 o
   3  13   6        0.44       -0.11      0.86 o
   4  13   6       30.09       28.79      1.61 o
   5  13   6        0.44        0.51      0.68 o
   6  13   6        0.08        0.22      0.95 o
   7  13   6        0.84       -0.37      0.80 o
   8  13   6        5.76        6.23      2.14 o
   9  13   6        9.95       11.48      1.88 o
  10  13   6        4.07        1.26      1.82 o
  -2  14   6        0.76        0.08      2.34 o
  -1  14   6        9.58        9.99      3.01 o
   0  14   6        0.01       -0.06      1.49 o
   1  14   6        0.57        2.66      1.44 o
   2  14   6        1.07       -0.55      1.03 o
   3  14   6       44.48       52.35      2.62 o
   4  14   6       29.47       35.77      1.92 o
   5  14   6       17.88       19.68      1.33 o
   6  14   6       33.83       41.58      2.39 o
   7  14   6        3.24        4.75      1.31 o
   8  14   6        0.71       -1.30      1.30 o
   2  15   6       30.90       39.20      3.12 o
   3  15   6        4.96        2.66      1.43 o
   4  15   6       10.93       15.24      1.70 o
   5  15   6        0.14        0.01      1.36 o
  -5 -10   7        0.03        2.59      1.98 o
  -4 -10   7        0.75        0.66      1.79 o
  -3 -10   7        8.46       11.72      2.57 o
  -2 -10   7        6.32        7.59      2.28 o
  -1 -10   7        0.01        1.27      1.94 o
   0 -10   7        0.01        0.11      2.82 o
   1 -10   7        7.25        7.34      3.20 o
   2 -10   7        0.20       -1.77      2.31 o
   3 -10   7       10.39       10.65      2.51 o
  -7  -9   7        0.01       -0.50      2.29 o
  -6  -9   7        0.00        0.44      5.14 o
  -5  -9   7        2.11        1.21      1.81 o
  -4  -9   7        3.59        4.32      1.94 o
  -3  -9   7       15.71       13.99      2.48 o
  -2  -9   7       10.70        7.89      1.79 o
  -1  -9   7        0.27        3.06      1.36 o
   0  -9   7        0.06       -0.79      1.27 o
   1  -9   7        0.29       -0.06      1.98 o
   2  -9   7       20.88       16.28      3.62 o
   3  -9   7        5.81        4.86      2.79 o
   4  -9   7        0.06       -0.03      1.59 o
   5  -9   7        6.71        8.81      3.46 o
  -8  -8   7       12.05       11.13      2.53 o
  -7  -8   7        1.08        3.24      1.80 o
  -6  -8   7        0.20        1.19      1.66 o
  -5  -8   7        0.01        0.55      1.93 o
  -4  -8   7        1.70       -0.58      1.44 o
  -3  -8   7        9.56        9.12      1.68 o
  -2  -8   7        3.17        2.23      1.32 o
  -1  -8   7        3.87        1.87      1.19 o
   0  -8   7        0.78       -1.09      1.09 o
   1  -8   7        0.33        0.21      1.26 o
   2  -8   7       53.91       58.57      5.25 o
   3  -8   7        1.10        0.15      1.75 o
   4  -8   7        1.65        1.04      2.36 o
   5  -8   7       11.91       12.51      3.41 o
   6  -8   7        0.77        3.61      1.75 o
   7  -8   7        0.32        3.40      1.98 o
  -9  -7   7        4.77        6.73      2.73 o
  -8  -7   7        6.30        2.78      1.88 o
  -7  -7   7        1.41        3.21      1.78 o
  -6  -7   7       28.37       28.11      2.92 o
  -5  -7   7        3.51        1.88      4.28 o
  -4  -7   7        4.18        2.94      1.36 o
  -3  -7   7        9.95       11.51      1.69 o
  -2  -7   7       23.88       28.58      2.17 o
  -1  -7   7        3.32        1.34      1.14 o
   0  -7   7        6.38        5.89      1.31 o
   1  -7   7        0.04        1.39      1.11 o
   2  -7   7       48.37       57.45      4.55 o
   3  -7   7       69.87       74.48      5.70 o
   4  -7   7       16.55       15.47      3.10 o
   5  -7   7       18.62       31.08      2.75 o
   6  -7   7       33.53       31.05      2.14 o
   7  -7   7        2.22        3.42      1.47 o
   8  -7   7        2.80        2.09      1.50 o
 -10  -6   7        9.16       15.82      3.61 o
  -9  -6   7        1.98        3.73      1.90 o
  -8  -6   7        1.64        2.59      1.70 o
  -7  -6   7        1.09        1.89      1.71 o
  -6  -6   7        3.04        1.39      1.46 o
  -5  -6   7       25.02       25.68      2.65 o
  -4  -6   7       14.21       15.98      1.79 o
  -3  -6   7       27.50       32.11      2.29 o
  -2  -6   7        2.43        1.12      1.02 o
  -1  -6   7       68.51       72.92      3.11 o
   0  -6   7       13.19       12.86      1.30 o
   1  -6   7       41.29       45.16      2.12 o
   2  -6   7      117.80      111.94      3.36 o
   3  -6   7       16.93       20.57      1.82 o
   4  -6   7        8.03        9.22      1.73 o
   5  -6   7       51.96       51.26      3.21 o
   6  -6   7       39.32       36.74      2.15 o
   7  -6   7       13.98       17.38      1.60 o
   8  -6   7       16.10       19.72      1.98 o
   9  -6   7        0.38        1.22      1.01 o
  10  -6   7        3.91        4.78      2.70 o
 -10  -5   7        1.19        0.76      1.76 o
  -9  -5   7        0.22        2.65      1.75 o
  -8  -5   7       10.12       16.80      2.47 o
  -7  -5   7       31.95       34.70      6.08 o
  -6  -5   7        8.54       10.39      1.94 o
  -5  -5   7      101.02      110.79      3.51 o
  -4  -5   7       67.78       64.76      2.56 o
  -3  -5   7       99.57      100.18      3.13 o
  -2  -5   7        9.17        8.54      1.39 o
  -1  -5   7       48.07       45.94      2.02 o
   0  -5   7      265.28      261.89      5.68 o
   1  -5   7      133.75      140.23      3.67 o
   2  -5   7        7.19        7.26      1.06 o
   3  -5   7       25.69       25.55      1.50 o
   4  -5   7        1.10       -0.96      1.02 o
   5  -5   7       36.04       38.34      2.62 o
   6  -5   7       12.76       11.43      1.63 o
   7  -5   7        5.61        4.39      1.04 o
   8  -5   7        6.65        5.23      1.06 o
   9  -5   7        4.51        3.24      1.02 o
  10  -5   7       17.37       21.54      2.42 o
 -11  -4   7        7.93        9.81      3.14 o
 -10  -4   7        2.02       -2.35      2.35 o
  -9  -4   7        0.06       -2.27      2.85 o
  -8  -4   7        1.25        0.22      1.51 o
  -7  -4   7       22.60       23.33      2.03 o
  -6  -4   7       15.04       14.85      1.48 o
  -5  -4   7       26.00       23.27      1.64 o
  -4  -4   7       12.89       12.03      1.27 o
  -3  -4   7       67.87       71.01      2.21 o
  -2  -4   7      203.24      200.37      4.13 o
  -1  -4   7      186.29      191.83      5.48 o
   0  -4   7        6.20        6.76      0.81 o
   1  -4   7      116.54      119.06      3.29 o
   2  -4   7      265.80      249.37      5.28 o
   3  -4   7      616.46      600.79     10.92 o
   4  -4   7        6.53        9.83      1.06 o
   5  -4   7      178.19      171.46      5.72 o
   6  -4   7      134.59      133.64      3.74 o
   7  -4   7        1.01        3.29      0.90 o
   8  -4   7       19.45       19.91      1.99 o
   9  -4   7        1.81        2.85      1.37 o
  10  -4   7       12.58       11.18      1.86 o
  11  -4   7        4.15        2.88      1.57 o
 -11  -3   7        5.68        9.49      3.01 o
 -10  -3   7        0.00       -0.32      2.16 o
  -9  -3   7        0.16       -1.11      1.43 o
  -8  -3   7       49.01       45.35      2.70 o
  -7  -3   7        3.04        3.18      1.11 o
  -6  -3   7        6.98        6.95      1.20 o
  -5  -3   7       77.07       77.92      2.69 o
  -4  -3   7      126.21      124.64      6.58 o
  -3  -3   7       98.22       90.09      3.68 o
  -2  -3   7        0.92        0.99      0.61 o
  -1  -3   7       18.69       20.49      1.22 o
   0  -3   7      149.39      145.39      2.86 o
   1  -3   7        8.35        5.44      0.59 o
   2  -3   7        1.28        2.26      0.51 o
   3  -3   7      373.09      370.31      7.52 o
   4  -3   7      332.31      345.14      5.52 o
   5  -3   7       42.70       44.92      2.38 o
   6  -3   7       16.67       12.79      1.11 o
   7  -3   7        1.97        0.40      0.68 o
   8  -3   7       74.97       81.06      3.55 o
   9  -3   7       33.07       33.44      2.34 o
  10  -3   7        9.04       10.93      1.67 o
  11  -3   7       19.83       22.73      2.15 o
  12  -3   7        0.76        1.37      1.31 o
 -11  -2   7        0.66        0.94      1.78 o
 -10  -2   7        1.33        0.69      2.06 o
  -9  -2   7        0.44        0.60      1.58 o
  -8  -2   7       43.14       44.82      2.64 o
  -7  -2   7       62.03       57.32      2.50 o
  -6  -2   7       38.18       34.24      1.85 o
  -5  -2   7       29.86       27.58      1.99 o
  -4  -2   7       54.04       54.02      2.05 o
  -3  -2   7        3.24        2.49      0.68 o
  -2  -2   7        8.01        8.02      0.81 o
  -1  -2   7       49.06       54.29      2.47 o
   0  -2   7      129.57      134.44      2.71 o
   1  -2   7       14.38       13.83      0.74 o
   2  -2   7       43.97       38.69      1.32 o
   3  -2   7      444.28      462.05      6.87 o
   4  -2   7       13.72       17.40      0.80 o
   5  -2   7      177.61      170.46      3.07 o
   6  -2   7      258.39      246.72      6.04 o
   7  -2   7       95.02       87.03      2.87 o
   8  -2   7        0.83        1.84      1.02 o
   9  -2   7       90.50       91.40      3.60 o
  10  -2   7       44.05       46.89      2.54 o
  11  -2   7        4.75        6.47      1.33 o
  12  -2   7        0.00        0.68      1.87 o
 -11  -1   7        0.86        2.54      1.89 o
 -10  -1   7        7.99        6.49      2.97 o
  -9  -1   7       50.43       52.90      5.90 o
  -8  -1   7        0.60        0.92      1.18 o
  -7  -1   7        3.78        3.63      1.12 o
  -6  -1   7        1.64        1.21      0.83 o
  -5  -1   7      151.43      156.07      3.92 o
  -4  -1   7        4.59        4.14      0.76 o
  -3  -1   7        8.00        6.01      1.00 o
  -2  -1   7       29.19       31.48      1.07 o
  -1  -1   7        9.74       10.84      0.68 o
   0  -1   7       37.46       43.56      1.52 o
   1  -1   7      177.82      177.14      3.07 o
   2  -1   7       27.99       30.12      0.89 o
   3  -1   7        4.71        5.27      0.48 o
   4  -1   7       29.93       23.28      0.83 o
   5  -1   7      167.12      153.80      2.20 o
   6  -1   7       96.55      102.80      2.52 o
   7  -1   7        2.07        0.94      0.61 o
   8  -1   7       39.51       35.67      1.45 o
   9  -1   7       27.06       23.25      1.29 o
  10  -1   7       24.61       22.76      1.19 o
  11  -1   7        4.20        6.04      1.93 o
  12  -1   7        3.88        2.92      1.93 o
  13  -1   7        6.78        7.98      2.39 o
 -11   0   7        1.45        2.36      2.01 o
 -10   0   7       32.65       34.22      3.47 o
  -9   0   7        1.14        3.17      1.73 o
  -8   0   7        0.10        0.13      1.15 o
  -7   0   7       30.71       32.84      1.92 o
  -6   0   7        1.16        1.17      0.89 o
  -5   0   7        0.51       -0.01      0.66 o
  -4   0   7       18.02       17.71      1.01 o
  -3   0   7        4.03        3.18      0.58 o
  -2   0   7      114.56      128.35      2.98 o
  -1   0   7        3.90        7.05      0.53 o
   0   0   7      452.60      481.88      6.37 o
   1   0   7      896.57      924.99     10.13 o
   2   0   7       81.02       66.25      1.33 o
   3   0   7      146.13      165.40      2.32 o
   4   0   7       38.92       42.27      0.87 o
   5   0   7       61.30       59.75      1.38 o
   6   0   7      268.55      256.00      3.96 o
   7   0   7       19.83       18.09      0.91 o
   8   0   7      106.22      108.05      2.38 o
   9   0   7       34.40       31.75      2.01 o
  10   0   7       30.93       33.75      2.17 o
  11   0   7        4.84        5.64      1.72 o
  12   0   7        3.97        5.46      1.97 o
  13   0   7        0.03       -1.45      1.45 o
 -11   1   7        2.45       -1.01      2.73 o
 -10   1   7        1.17       -0.59      2.16 o
  -9   1   7        0.81        1.64      1.91 o
  -8   1   7        0.51       -1.37      1.97 o
  -7   1   7       82.63       85.64      4.16 o
  -6   1   7       74.62       69.79      2.68 o
  -5   1   7        1.14        1.89      0.72 o
  -4   1   7      484.09      492.93      7.34 o
  -3   1   7        2.95        2.83      0.51 o
  -2   1   7       48.92       58.48      1.25 o
  -1   1   7       54.34       56.99      1.84 o
   0   1   7      784.46      805.98      9.45 o
   1   1   7      370.84      377.17      4.66 o
   2   1   7      344.50      338.28      4.51 o
   3   1   7      151.05      161.15      2.18 o
   4   1   7        1.22        2.22      0.36 o
   5   1   7       38.90       35.50      0.91 o
   6   1   7       59.13       61.63      1.43 o
   7   1   7        2.11        3.35      0.58 o
   8   1   7      103.95       89.24      7.65 o
   9   1   7      151.59      160.16      4.83 o
  10   1   7       82.48       83.57      3.25 o
  11   1   7        8.48        8.58      1.33 o
  12   1   7       26.13       23.04      2.63 o
  13   1   7        4.94        3.23      1.79 o
 -11   2   7        1.56        1.67      2.85 o
 -10   2   7        0.01       -0.82      1.62 o
  -9   2   7       52.22       54.70      3.71 o
  -8   2   7        4.99        2.51      1.35 o
  -7   2   7       10.08        9.23      1.34 o
  -6   2   7      185.27      180.82      4.49 o
  -5   2   7       22.61       23.36      1.32 o
  -4   2   7       25.87       21.73      1.07 o
  -3   2   7        2.74        1.51      0.49 o
  -2   2   7       89.26       86.07      1.64 o
  -1   2   7      397.48      397.01      4.75 o
   0   2   7      231.79      262.61      3.13 o
   1   2   7      578.71      618.45      7.23 o
   2   2   7        4.33        5.68      0.34 o
   3   2   7      206.62      210.21      3.22 o
   4   2   7      117.73      135.89      2.17 o
   5   2   7        2.57        3.02      0.41 o
   6   2   7        1.23        0.41      0.35 o
   7   2   7      427.96      426.40      7.25 o
   8   2   7       12.05       11.01      0.81 o
   9   2   7       23.02       24.63      1.51 o
  10   2   7       17.67       15.56      1.71 o
  11   2   7       15.10       18.00      1.84 o
  12   2   7        0.36        0.66      1.03 o
  13   2   7       14.99       11.84      2.18 o
  14   2   7        1.70        3.67      1.95 o
 -11   3   7       14.72       16.41      6.93 o
 -10   3   7       25.67       28.31      3.10 o
  -9   3   7        8.71       11.78      2.22 o
  -8   3   7       37.40       40.05      2.61 o
  -7   3   7       76.57       73.92      3.21 o
  -6   3   7      303.91      310.12     12.53 o
  -5   3   7       98.64      100.03      2.67 o
  -4   3   7      269.61      259.46      4.39 o
  -3   3   7      179.01      190.93      3.10 o
  -2   3   7       57.08       51.31      1.30 o
  -1   3   7       16.48       20.95      0.70 o
   0   3   7       48.11       45.56      0.88 o
   1   3   7       16.72       10.14      0.52 o
   2   3   7       97.40      103.39      1.55 o
   3   3   7       33.00       28.65      0.78 o
   4   3   7      284.29      303.39      5.26 o
   5   3   7      109.03       99.21      2.00 o
   6   3   7       14.42       16.34      0.76 o
   7   3   7        0.29        0.02      0.35 o
   8   3   7       77.61       67.68      1.73 o
   9   3   7       34.55       35.47      2.75 o
  10   3   7      559.37      569.53     22.47 o
  11   3   7       81.41       83.07      3.88 o
  12   3   7        0.14        1.18      0.89 o
  13   3   7        9.59       11.40      1.47 o
  14   3   7        1.08        1.46      1.61 o
 -11   4   7        0.21        5.38      2.97 o
 -10   4   7        1.21        0.89      1.83 o
  -9   4   7        0.03       -1.59      1.59 o
  -8   4   7        1.83        2.63      1.35 o
  -7   4   7       15.93       16.26      1.93 o
  -6   4   7       78.29       80.12      4.00 o
  -5   4   7      170.73      159.35      3.21 o
  -4   4   7       63.86       63.35      1.65 o
  -3   4   7        4.48        6.00      0.55 o
  -2   4   7        0.31       -0.20      0.32 o
  -1   4   7        0.01       -0.11      0.30 o
   0   4   7        3.68        6.15      0.42 o
   1   4   7      100.18      111.68      1.89 o
   2   4   7      168.40      150.80      1.97 o
   3   4   7        0.91        1.29      0.29 o
   4   4   7       73.37       91.63      1.92 o
   5   4   7       25.49       23.33      0.76 o
   6   4   7       36.79       41.94      1.06 o
   7   4   7       72.40       76.27      2.97 o
   8   4   7       26.67       23.52      2.09 o
   9   4   7      139.04      126.97      4.25 o
  10   4   7       52.86       49.91      1.86 o
  11   4   7       30.84       29.65      1.61 o
  12   4   7        0.30        0.60      0.82 o
  13   4   7       21.85       20.21      1.86 o
  14   4   7       28.15       23.23      1.49 o
 -10   5   7        1.81        0.20      1.80 o
  -9   5   7        3.96        5.28      2.02 o
  -8   5   7       13.56       14.63      2.39 o
  -7   5   7       12.57       13.90      2.22 o
  -6   5   7       35.59       36.38      2.01 o
  -5   5   7      302.22      294.94      6.19 o
  -4   5   7        7.75        6.88      0.69 o
  -3   5   7       17.83       18.94      0.90 o
  -2   5   7       13.27       15.45      0.81 o
  -1   5   7       82.96       75.63      1.77 o
   0   5   7      129.82      137.70      1.94 o
   1   5   7      318.17      315.99      4.11 o
   2   5   7       76.26       64.69      1.10 o
   3   5   7       54.25       51.56      1.04 o
   4   5   7        1.87        1.45      0.35 o
   5   5   7      205.55      199.27      2.86 o
   6   5   7       67.07       67.46      1.93 o
  10   5   7        0.63        0.80      0.71 o
  11   5   7      120.23      117.90      3.34 o
  12   5   7       85.07       84.84      2.78 o
  13   5   7        5.26        4.38      1.17 o
  14   5   7        4.01        6.06      1.23 o
 -10   6   7        0.02        2.28      2.49 o
  -9   6   7        0.21        2.82      1.92 o
  -8   6   7       71.98       67.27      3.32 o
  -7   6   7        0.19        0.09      1.02 o
  -6   6   7        2.02        1.09      0.98 o
  -5   6   7       55.18       44.06      3.86 o
  -4   6   7        0.61        0.49      0.60 o
  -3   6   7        3.74        4.24      0.67 o
  -2   6   7       21.64       21.93      0.83 o
  -1   6   7       15.31       14.77      0.80 o
   0   6   7       22.33       25.86      0.85 o
   1   6   7       17.02       19.97      0.84 o
   2   6   7      721.72      683.04      9.42 o
   3   6   7      117.13      124.00      2.14 o
   4   6   7      114.49      108.23      2.07 o
   5   6   7       39.58       37.91      0.98 o
   6   6   7      126.15      118.52      2.20 o
   7   6   7       11.70       12.81      0.73 o
  11   6   7        3.53        3.47      0.64 o
  12   6   7        0.19       -0.57      0.57 o
  13   6   7        3.43        4.01      0.75 o
  14   6   7        2.37        1.74      1.36 o
  -9   7   7        0.80        1.61      2.00 o
  -8   7   7       35.78       38.78      2.75 o
  -7   7   7        6.19        4.68      2.05 o
  -6   7   7       35.95       43.66      2.07 o
  -5   7   7       17.41       13.45      1.46 o
  -4   7   7       10.77        7.52      0.97 o
  -3   7   7       33.79       29.00      1.44 o
  -2   7   7        0.37        0.36      0.53 o
  -1   7   7       78.08       73.81      1.59 o
   0   7   7        2.08        1.40      0.44 o
   1   7   7       29.24       27.77      1.94 o
   2   7   7      482.79      483.67      8.27 o
   3   7   7        6.14       10.19      0.63 o
   4   7   7      277.08      255.52      3.82 o
   5   7   7      200.62      188.43      5.35 o
   6   7   7        4.32        4.07      0.55 o
   7   7   7        4.04        4.03      0.57 o
   8   7   7        1.59        0.75      1.05 o
  11   7   7        4.55        3.90      0.52 o
  12   7   7       17.16       13.97      0.84 o
  13   7   7        9.92        7.48      0.79 o
  14   7   7       19.33       17.72      1.42 o
  -9   8   7        0.17        2.38      2.13 o
  -8   8   7        2.86        3.33      1.60 o
  -7   8   7        0.32        0.07      1.00 o
  -6   8   7       14.23        7.73      1.24 o
  -5   8   7       47.10       45.22      2.08 o
  -4   8   7        0.17        0.00      0.91 o
  -3   8   7       22.80       23.10      1.49 o
  -2   8   7      206.14      184.14      5.15 o
  -1   8   7        6.33        8.08      0.87 o
   0   8   7        1.28        0.56      0.54 o
   1   8   7      220.56      200.17      3.15 o
   2   8   7        1.25        0.89      0.48 o
   3   8   7      441.41      427.45      9.13 o
   4   8   7       83.33       81.87      1.67 o
   5   8   7        0.08       -0.56      0.56 o
   6   8   7       74.26       76.19      3.11 o
   7   8   7      572.69      558.62     13.48 o
   8   8   7       78.75       76.72      2.01 o
   9   8   7        1.07        1.77      0.49 o
  10   8   7       14.49       13.69      0.78 o
  11   8   7        0.95        0.75      0.50 o
  12   8   7        2.73        2.89      0.63 o
  13   8   7        4.37        2.71      0.87 o
  -8   9   7        1.82        1.74      1.97 o
  -7   9   7        0.20       -1.04      1.04 o
  -6   9   7        2.41        1.87      1.62 o
  -5   9   7       15.05       14.02      1.78 o
  -4   9   7        5.75        8.60      1.29 o
  -3   9   7       35.33       31.83      1.65 o
  -2   9   7       89.52       80.65      2.46 o
  -1   9   7        0.01       -0.24      0.67 o
   0   9   7      108.64       85.18      2.62 o
   1   9   7       98.24       94.53      3.05 o
   2   9   7      232.47      240.96      4.59 o
   3   9   7      140.10      139.12      2.91 o
   4   9   7        7.46       11.98      0.79 o
   5   9   7      328.38      313.24      5.07 o
   6   9   7      448.52      433.10      8.78 o
   7   9   7      103.81      102.63      2.76 o
   8   9   7       11.59        9.72      1.25 o
   9   9   7       36.49       34.45      1.40 o
  10   9   7       11.09       12.15      0.88 o
  11   9   7        5.86        5.96      0.75 o
  12   9   7       14.80       15.71      1.02 o
  13   9   7        0.56       -0.21      0.83 o
  -7  10   7        2.14        5.07      2.65 o
  -6  10   7        1.07        1.49      1.74 o
  -5  10   7        0.01       -1.08      1.40 o
  -4  10   7        0.52       -0.60      1.22 o
  -3  10   7       32.42       31.11      2.71 o
  -2  10   7        3.02        1.16      1.01 o
  -1  10   7       28.54       26.28      1.90 o
   0  10   7       12.15       11.48      1.37 o
   1  10   7       63.04       62.26      2.53 o
   2  10   7       14.32       14.34      1.11 o
   3  10   7       14.57       11.19      0.97 o
   4  10   7      364.39      360.54      7.92 o
   5  10   7       43.38       40.16      1.32 o
   6  10   7       45.53       43.28      1.92 o
   7  10   7        0.00        0.60      0.80 o
   8  10   7       51.27       49.04      3.22 o
   9  10   7       30.07       30.20      1.86 o
  10  10   7       32.70       26.78      1.39 o
  11  10   7        0.02        0.35      0.66 o
  12  10   7       16.78       15.26      1.13 o
  -6  11   7        3.40        1.89      1.85 o
  -5  11   7        3.34        0.06      2.44 o
  -4  11   7        0.09       -0.05      1.55 o
  -3  11   7       16.63       14.08      2.23 o
  -2  11   7        0.09        1.12      1.60 o
  -1  11   7        3.03        2.13      1.17 o
   0  11   7        6.23        7.57      1.28 o
   1  11   7       23.52       16.95      1.54 o
   2  11   7        1.45        1.82      1.06 o
   3  11   7        0.39        1.16      0.70 o
   4  11   7       31.88       28.18      1.72 o
   5  11   7        8.17        8.08      1.72 o
   6  11   7        8.69        7.37      1.37 o
   7  11   7       87.36       91.94      3.52 o
   8  11   7       30.91       27.24      2.14 o
   9  11   7        1.02       -0.23      0.74 o
  10  11   7        0.68        0.43      0.84 o
  11  11   7        0.10       -0.07      0.78 o
  12  11   7        0.03        0.65      0.80 o
  -5  12   7        0.00       -3.24      3.24 o
  -4  12   7       10.50       13.08      2.54 o
  -3  12   7       39.60       44.68      5.11 o
  -2  12   7        6.55        7.64      1.93 o
  -1  12   7        0.21        0.27      1.21 o
   0  12   7        6.74        6.95      1.37 o
   1  12   7        0.19       -0.91      0.91 o
   2  12   7        0.01        0.21      0.81 o
   3  12   7        9.77       13.40      1.71 o
   4  12   7        0.47        0.70      0.97 o
   5  12   7        2.96        3.87      1.35 o
   6  12   7       72.11       78.24      2.65 o
   7  12   7       42.31       37.46      2.49 o
   8  12   7       18.06       18.82      2.49 o
   9  12   7        0.87        0.29      1.13 o
  10  12   7        0.05        0.33      1.13 o
  11  12   7        5.84        4.14      1.32 o
  -3  13   7        0.07        1.32      1.84 o
  -2  13   7       29.87       40.01      3.38 o
  -1  13   7       33.82       40.21      3.21 o
   0  13   7        2.01        1.71      1.35 o
   1  13   7       16.21       14.76      1.73 o
   2  13   7        0.31       -0.31      0.90 o
   3  13   7        5.32        4.70      1.03 o
   4  13   7        0.23        0.41      0.78 o
   5  13   7        0.12       -0.73      0.99 o
   6  13   7       13.41       19.30      2.66 o
   7  13   7        5.43        3.60      1.50 o
   8  13   7        3.98        2.79      1.44 o
   9  13   7       10.71       12.42      1.89 o
  10  13   7       20.18       18.76      2.07 o
  -1  14   7       27.08       41.41      4.44 o
   0  14   7        3.27        3.71      2.31 o
   1  14   7       25.57       31.00      2.79 o
   2  14   7        0.68       -0.35      0.99 o
   3  14   7        4.91        6.00      1.22 o
   4  14   7       58.03       63.38      2.41 o
   5  14   7        2.10        1.99      1.32 o
   6  14   7        1.64       -0.46      1.05 o
   7  14   7       10.48        9.85      1.99 o
   8  14   7        3.07        2.02      1.54 o
   2  15   7        3.15        6.20      1.84 o
   3  15   7        6.37        9.43      1.61 o
   4  15   7        1.28        2.70      1.17 o
   5  15   7        4.30        5.95      2.06 o
  -2 -10   8        0.70       -0.18      3.14 o
   0 -10   8        0.12       -2.81      2.81 o
  -5  -9   8        0.03       -1.07      1.71 o
  -4  -9   8        1.30        3.10      1.99 o
  -3  -9   8        4.81        2.28      1.88 o
  -2  -9   8        9.67        5.66      2.07 o
  -1  -9   8        7.39        4.38      2.19 o
   0  -9   8        0.01        0.49      2.52 o
   1  -9   8       10.12        5.15      2.68 o
   2  -9   8        4.53        5.38      2.62 o
   3  -9   8        1.85        2.37      3.02 o
   4  -9   8        0.16       -0.71      2.55 o
  -7  -8   8        1.20        2.44      2.80 o
  -6  -8   8        2.76        6.39      3.40 o
  -5  -8   8        2.90        5.25      2.75 o
  -4  -8   8       11.05       11.55      2.37 o
  -3  -8   8        0.06       -0.93      1.37 o
  -2  -8   8        5.07        4.08      1.56 o
  -1  -8   8        3.65        2.49      1.46 o
   0  -8   8       42.05       36.00      3.27 o
   1  -8   8       28.28       21.93      3.70 o
   2  -8   8        0.08       -0.26      2.37 o
   3  -8   8       10.90        7.93      2.66 o
   4  -8   8        9.31       10.49      3.30 o
   5  -8   8       15.24       14.46      3.57 o
   6  -8   8       20.17       24.94      3.25 o
  -8  -7   8        2.56       -1.09      1.80 o
  -7  -7   8        8.99        6.14      2.32 o
  -6  -7   8        4.52        4.77      2.08 o
  -5  -7   8       10.26        6.21      2.04 o
  -4  -7   8       15.38       18.39      2.98 o
  -3  -7   8        0.27       -0.09      1.26 o
  -2  -7   8       17.63       15.73      2.51 o
  -1  -7   8       39.62       42.20      2.62 o
   0  -7   8       56.37       52.17      2.90 o
   1  -7   8       22.96       12.70      2.37 o
   2  -7   8        6.47        4.55      2.34 o
   3  -7   8        9.89       10.71      2.79 o
   4  -7   8        7.85        6.69      2.76 o
   5  -7   8        7.98        6.79      2.79 o
   6  -7   8       27.05       25.17      2.41 o
   7  -7   8       45.23       48.67      3.82 o
  -9  -6   8        2.99        3.90      2.71 o
  -8  -6   8        7.78        7.12      2.21 o
  -7  -6   8        0.77        0.66      1.74 o
  -6  -6   8       96.38      102.43      5.21 o
  -5  -6   8       17.98       23.26      2.67 o
  -4  -6   8       13.78       11.47      1.89 o
  -3  -6   8       27.93       29.93      2.55 o
  -2  -6   8        1.83        1.67      1.23 o
  -1  -6   8        2.93        2.92      1.21 o
   0  -6   8        4.90        3.84      1.24 o
   1  -6   8        4.27        4.40      1.30 o
   2  -6   8        6.61        7.62      1.70 o
   3  -6   8       50.66       42.77      2.91 o
   4  -6   8        7.22        6.97      1.70 o
   5  -6   8        1.90        2.90      1.43 o
   6  -6   8        0.22        0.39      1.28 o
   7  -6   8       15.64       21.63      1.79 o
   8  -6   8        0.50        0.69      1.00 o
   9  -6   8        0.82        2.44      2.52 o
  -9  -5   8        4.48        4.60      3.67 o
  -8  -5   8       14.22       15.85      4.65 o
  -7  -5   8       62.84       62.50      4.08 o
  -6  -5   8        8.51       11.44      2.17 o
  -5  -5   8       20.58       20.93      2.02 o
  -4  -5   8       97.31      101.83      4.34 o
  -3  -5   8       31.81       31.49      2.19 o
  -2  -5   8        5.41        2.38      1.40 o
  -1  -5   8      122.58      116.88      6.77 o
   0  -5   8      160.96      168.06      4.28 o
   1  -5   8       78.48       67.72      2.51 o
   2  -5   8       12.98       11.79      1.26 o
   3  -5   8        1.12       -0.55      1.13 o
   4  -5   8        2.26        0.91      1.63 o
   5  -5   8        2.33        0.60      2.06 o
   6  -5   8        0.24       -0.44      0.85 o
   7  -5   8        1.71        1.99      1.31 o
   8  -5   8        5.28        4.34      1.39 o
   9  -5   8        7.75        6.73      1.76 o
  10  -5   8        7.34       13.16      3.02 o
 -10  -4   8        8.50        7.75      3.05 o
  -9  -4   8        6.35        7.36      2.29 o
  -8  -4   8        3.31        1.00      1.66 o
  -7  -4   8       31.00       31.31      2.94 o
  -6  -4   8        4.98        4.19      1.45 o
  -5  -4   8      241.97      238.63      6.60 o
  -4  -4   8        1.39       -0.03      1.13 o
  -3  -4   8       19.37       18.86      2.14 o
  -2  -4   8      123.75      115.61      3.32 o
  -1  -4   8        9.00        8.45      1.24 o
   0  -4   8       33.78       29.34      1.81 o
   1  -4   8       35.30       37.39      1.81 o
   2  -4   8        0.01        0.07      0.73 o
   3  -4   8      183.36      173.61      4.19 o
   4  -4   8       95.50       89.17      3.83 o
   5  -4   8        9.32        9.81      2.13 o
   6  -4   8        5.63        6.69      1.22 o
   7  -4   8       50.05       52.07      2.16 o
   8  -4   8        0.80        0.63      0.71 o
   9  -4   8        8.20        6.62      1.62 o
  10  -4   8        0.14        0.64      1.82 o
  11  -4   8        1.96        2.50      2.24 o
 -10  -3   8        0.03        0.24      1.69 o
  -9  -3   8        0.37       -0.53      1.58 o
  -8  -3   8       10.06        8.71      2.10 o
  -7  -3   8       21.74       22.50      2.58 o
  -6  -3   8       23.07       26.56      2.13 o
  -5  -3   8       10.96        9.03      1.46 o
  -4  -3   8       55.14       52.79      2.80 o
  -3  -3   8       41.40       50.76      2.31 o
  -2  -3   8        8.32        5.79      1.80 o
  -1  -3   8        0.47        1.36      0.79 o
   0  -3   8      117.65      114.32      4.17 o
   1  -3   8      158.46      147.48      3.62 o
   2  -3   8      518.22      489.49      9.10 o
   3  -3   8        3.12        1.34      0.77 o
   4  -3   8      139.07      135.22      4.04 o
   5  -3   8       15.06       16.11      1.72 o
   6  -3   8        1.69        1.64      0.92 o
   7  -3   8       44.19       50.24      1.87 o
   8  -3   8        3.77        3.39      1.74 o
   9  -3   8        8.60        9.26      1.60 o
  10  -3   8        3.05        1.09      1.28 o
  11  -3   8        0.77        1.26      1.28 o
 -10  -2   8        2.16        3.13      1.91 o
  -9  -2   8        6.22       10.47      2.28 o
  -8  -2   8       15.10       10.66      2.19 o
  -7  -2   8        4.09        2.44      1.23 o
  -6  -2   8        0.01        0.63      1.11 o
  -5  -2   8       18.20       21.11      2.61 o
  -4  -2   8        0.93        0.52      0.82 o
  -3  -2   8        7.32        4.77      0.85 o
  -2  -2   8       99.32      102.24      2.61 o
  -1  -2   8        0.02        0.60      0.52 o
   0  -2   8       51.51       49.45      1.75 o
   1  -2   8        0.47        1.31      0.48 o
   2  -2   8      111.84      117.12      3.79 o
   3  -2   8        0.50        0.65      0.56 o
   4  -2   8       17.35       15.25      1.33 o
   5  -2   8      241.75      231.09      5.62 o
   6  -2   8        1.95        1.19      0.50 o
   7  -2   8       23.35       22.31      1.78 o
   8  -2   8       18.77       20.31      1.74 o
   9  -2   8        0.00       -0.54      0.99 o
  10  -2   8        1.58        0.31      1.58 o
  11  -2   8       31.64       32.46      2.04 o
  12  -2   8       17.33       21.77      3.25 o
 -10  -1   8        0.02        1.71      1.85 o
  -9  -1   8        4.92        5.32      1.96 o
  -8  -1   8        0.19       -1.70      1.70 o
  -7  -1   8        6.93        3.00      1.31 o
  -6  -1   8        1.47        1.43      1.05 o
  -5  -1   8       55.79       58.29      3.79 o
  -4  -1   8        8.54        8.18      0.96 o
  -3  -1   8      167.23      179.05      3.38 o
  -2  -1   8        3.34        1.71      0.55 o
  -1  -1   8       67.77       86.58      1.74 o
   0  -1   8        1.74        1.75      0.51 o
   1  -1   8       84.67       84.70      1.76 o
   2  -1   8       67.27       67.06      1.51 o
   3  -1   8      347.19      334.43      4.69 o
   4  -1   8      187.78      183.57      3.42 o
   5  -1   8       19.57       15.73      0.65 o
   6  -1   8        3.24        2.71      0.72 o
   7  -1   8      332.21      330.87      7.60 o
   8  -1   8        0.70        1.97      0.67 o
   9  -1   8       16.05       21.22      1.36 o
  10  -1   8        4.76        3.75      1.71 o
  11  -1   8       10.79       10.66      2.31 o
  12  -1   8        8.47        9.57      2.40 o
 -11   0   8        2.24        3.40      2.49 o
 -10   0   8        8.43        8.56      4.67 o
  -9   0   8       24.32       23.36      2.74 o
  -8   0   8        1.84        2.05      1.68 o
  -7   0   8        3.24        2.36      1.22 o
  -6   0   8        0.32       -0.32      1.07 o
  -5   0   8       38.63       33.17      2.34 o
  -4   0   8        0.41       -0.19      0.64 o
  -3   0   8       66.42       69.44      1.85 o
  -2   0   8       11.40       11.68      0.72 o
  -1   0   8        2.98        3.30      0.61 o
   0   0   8      610.18      620.52      7.59 o
   1   0   8        7.08        8.34      0.56 o
   2   0   8       11.22       12.24      0.64 o
   3   0   8      233.21      227.53      3.71 o
   4   0   8       55.05       45.98      1.00 o
   5   0   8        8.22        7.17      0.62 o
   6   0   8      550.22      558.95      9.72 o
   7   0   8      226.86      215.30      6.01 o
   8   0   8        4.07        4.41      0.64 o
   9   0   8       20.40       19.46      1.68 o
  10   0   8        0.36        1.72      1.36 o
  11   0   8        5.92        8.66      1.98 o
  12   0   8        0.16        0.91      1.59 o
  13   0   8        3.67        6.81      2.19 o
 -11   1   8        5.71        7.91      3.25 o
 -10   1   8        3.24        6.95      2.27 o
  -9   1   8        1.09        1.32      3.14 o
  -8   1   8       10.78       10.04      2.14 o
  -7   1   8        9.63       13.48      1.75 o
  -6   1   8       67.04       64.87      3.01 o
  -5   1   8       13.15       18.99      1.47 o
  -4   1   8       23.61       21.16      1.27 o
  -3   1   8       37.79       36.92      1.35 o
  -2   1   8        0.15       -0.05      0.37 o
  -1   1   8      153.86      159.22      2.72 o
   0   1   8      307.14      314.81      4.47 o
   1   1   8       76.43       80.24      1.44 o
   2   1   8        7.15        8.76      0.57 o
   3   1   8       88.86       92.46      1.51 o
   4   1   8      185.33      187.07      3.06 o
   5   1   8       42.81       36.60      1.04 o
   6   1   8        2.07        1.77      0.39 o
   7   1   8      149.06      149.11      6.37 o
   8   1   8      139.74      138.47      8.09 o
   9   1   8        4.40        3.85      0.99 o
  10   1   8       41.48       39.76      3.86 o
  11   1   8       13.05       15.71      1.60 o
  12   1   8        4.93        6.69      1.84 o
  13   1   8        1.02        1.04      1.72 o
 -10   2   8        1.57        0.79      1.98 o
  -9   2   8       29.18       28.26      3.05 o
  -8   2   8       61.02       65.30      3.99 o
  -7   2   8        1.86        0.46      1.21 o
  -6   2   8       55.17       53.94      2.77 o
  -5   2   8        9.67        7.37      1.36 o
  -4   2   8       83.15       82.61      2.14 o
  -3   2   8       13.42       13.59      0.85 o
  -2   2   8       55.25       54.10      1.26 o
  -1   2   8       77.83       80.68      1.44 o
   0   2   8       28.99       29.33      0.85 o
   1   2   8        3.50        1.47      0.36 o
   2   2   8      769.59      770.60      8.52 o
   3   2   8        0.10       -0.18      0.26 o
   4   2   8      144.94      146.05      2.43 o
   5   2   8       95.37       84.49      1.53 o
   6   2   8       21.02       20.77      1.63 o
   7   2   8      475.15      474.95      9.26 o
   8   2   8       23.67       24.72      2.40 o
   9   2   8        4.15        3.17      0.86 o
  10   2   8        9.04       11.37      1.71 o
  11   2   8       24.83       20.66      1.60 o
  12   2   8        0.31        1.45      1.03 o
  13   2   8       16.68       13.61      2.19 o
 -10   3   8       21.94       32.56      3.73 o
  -9   3   8        1.56        0.51      1.75 o
  -8   3   8        0.48        0.95      2.01 o
  -7   3   8        0.51        1.46      1.30 o
  -6   3   8        3.99        4.13      1.37 o
  -5   3   8        1.81        1.17      1.11 o
  -4   3   8       16.90       14.62      1.12 o
  -3   3   8      369.11      372.83      5.82 o
  -2   3   8       11.91       10.24      0.70 o
  -1   3   8      256.38      236.01      3.14 o
   0   3   8       22.04       23.94      0.73 o
   1   3   8      221.38      228.30      3.05 o
   2   3   8       11.27        8.50      0.48 o
   3   3   8       27.81       27.08      0.86 o
   4   3   8       22.81       21.96      0.70 o
   5   3   8        5.49        4.16      0.67 o
   6   3   8       21.76       23.67      0.92 o
   7   3   8      123.62      112.50      2.95 o
   8   3   8      149.27      144.19      4.97 o
   9   3   8      325.71      319.33     11.87 o
  10   3   8        7.07        6.07      0.93 o
  11   3   8       31.93       30.31      3.77 o
  12   3   8        2.99        2.35      0.95 o
  13   3   8        7.71        7.39      1.27 o
  14   3   8        3.48        0.81      1.58 o
 -10   4   8        5.97        7.37      4.19 o
  -9   4   8        3.36        5.37      2.03 o
  -8   4   8       11.92        9.54      2.19 o
  -7   4   8       18.65       18.39      1.99 o
  -6   4   8      149.16      149.64      4.84 o
  -5   4   8      172.56      183.48      5.37 o
  -4   4   8        0.63        1.09      0.73 o
  -3   4   8       48.69       46.10      1.42 o
  -2   4   8      170.28      161.52      4.24 o
  -1   4   8       68.17       74.27      1.53 o
   0   4   8      227.72      216.69      2.87 o
   1   4   8       96.41       98.43      1.71 o
   2   4   8      205.14      205.65      2.62 o
   3   4   8       53.53       63.89      1.34 o
   4   4   8      294.38      288.53      4.15 o
   5   4   8      100.11       97.36      2.08 o
   6   4   8       30.17       25.72      1.27 o
   7   4   8       64.18       58.27      1.51 o
   8   4   8       52.65       48.43      1.33 o
   9   4   8       48.56       47.67      2.15 o
  10   4   8       64.87       65.60      4.04 o
  11   4   8        0.41        1.08      0.67 o
  12   4   8        8.86        8.14      1.59 o
  13   4   8       11.01        9.86      1.55 o
  14   4   8        3.23        3.12      1.08 o
 -10   5   8        1.32        0.09      2.11 o
  -9   5   8       26.45       32.34      3.39 o
  -8   5   8        3.85        2.18      1.87 o
  -7   5   8       40.86       38.05      2.62 o
  -6   5   8        0.35        0.47      1.15 o
  -5   5   8      102.51      107.15      3.87 o
  -4   5   8        1.20        1.76      0.83 o
  -3   5   8       55.70       60.04      1.75 o
  -2   5   8       44.99       53.64      1.73 o
  -1   5   8      715.69      713.47      9.94 o
   0   5   8       13.89       12.40      0.70 o
   1   5   8       73.33       83.56      1.67 o
   2   5   8       11.53        8.95      0.51 o
   3   5   8       40.82       39.88      1.02 o
   4   5   8       23.01       20.76      0.82 o
   5   5   8      173.82      168.01      3.17 o
   6   5   8       29.13       25.72      1.02 o
   7   5   8        0.23        0.29      0.30 o
  11   5   8        0.85        0.94      0.56 o
  12   5   8        8.28        7.67      2.10 o
  13   5   8        9.44       10.85      0.91 o
  14   5   8        1.76        1.54      0.99 o
  -9   6   8       52.79       58.27      4.24 o
  -8   6   8        5.88        8.60      2.31 o
  -7   6   8       26.80       21.98      2.21 o
  -6   6   8       16.94       21.89      2.02 o
  -5   6   8        5.47        3.65      1.31 o
  -4   6   8        1.17        1.05      0.89 o
  -3   6   8        3.41        2.68      0.90 o
  -2   6   8       51.45       38.94      1.48 o
  -1   6   8       72.01       83.13      1.98 o
   0   6   8      325.45      319.78      4.63 o
   1   6   8      274.61      272.93      3.77 o
   2   6   8      125.64      125.47      1.98 o
   3   6   8       21.47       20.00      0.72 o
   4   6   8        1.22        1.51      0.33 o
   5   6   8        8.62        9.07      0.63 o
   6   6   8       15.07       13.51      0.73 o
   7   6   8        5.34        3.59      0.38 o
  13   6   8        4.34        3.92      1.09 o
  14   6   8        1.31        0.38      0.80 o
  -9   7   8        7.77        8.41      2.42 o
  -8   7   8       14.10       15.22      2.66 o
  -7   7   8       57.84       69.22      5.70 o
  -6   7   8       81.59       82.94      3.12 o
  -5   7   8       51.67       50.63      2.34 o
  -4   7   8       39.70       32.97      1.70 o
  -3   7   8       11.12       10.64      0.99 o
  -2   7   8       94.86       94.90      3.84 o
  -1   7   8       13.72       10.26      1.07 o
   0   7   8      289.68      271.26      4.11 o
   1   7   8        0.04        0.71      0.31 o
   2   7   8       42.35       41.73      1.19 o
   3   7   8      388.80      356.53      5.85 o
   4   7   8      321.06      306.27      4.95 o
   5   7   8        0.13        0.85      0.58 o
   6   7   8        6.63        6.31      0.57 o
   7   7   8       72.34       69.51      1.55 o
   8   7   8      139.42      128.96      5.81 o
  -8   8   8        0.81       -0.51      1.44 o
  -7   8   8        7.28       11.35      1.66 o
  -6   8   8        3.77        1.77      1.13 o
  -5   8   8        7.11        5.07      1.12 o
  -4   8   8      162.94      155.83      3.84 o
  -3   8   8      257.74      232.96      5.43 o
  -2   8   8       10.86        9.26      1.13 o
  -1   8   8      401.22      379.59      6.60 o
   0   8   8        5.05        3.41      0.92 o
   1   8   8      352.16      341.03      9.12 o
   2   8   8      663.75      633.61     16.07 o
   3   8   8       21.10       18.75      1.19 o
   4   8   8       64.84       61.52      1.78 o
   5   8   8      149.92      143.61      3.57 o
   6   8   8      130.91      124.05      3.08 o
   7   8   8      101.38       92.00      2.40 o
   8   8   8        1.47        1.47      0.54 o
   9   8   8       21.66       21.12      0.93 o
  -7   9   8        2.27        1.24      1.61 o
  -6   9   8        1.19        0.20      1.61 o
  -5   9   8       13.31       10.98      2.12 o
  -4   9   8      107.80      107.06      4.88 o
  -3   9   8        0.85        2.29      1.33 o
  -2   9   8       30.23       23.02      1.82 o
  -1   9   8       64.85       68.51      3.56 o
   0   9   8       45.44       38.19      2.00 o
   1   9   8       64.52       64.30      3.36 o
   2   9   8      278.52      250.60      7.45 o
   3   9   8      115.61      118.50      2.94 o
   4   9   8      828.94      829.53     12.53 o
   5   9   8      235.28      224.06      5.90 o
   6   9   8       39.16       38.45      1.73 o
   7   9   8      179.38      163.51      3.87 o
   8   9   8        0.57        1.36      0.62 o
   9   9   8        0.52        0.67      0.53 o
  10   9   8       15.70       15.36      0.89 o
  11   9   8       21.81       20.45      1.41 o
  -7  10   8        0.01        2.11      2.53 o
  -6  10   8        1.45        0.38      1.64 o
  -5  10   8        8.47        9.62      2.70 o
  -4  10   8       24.90       26.79      2.71 o
  -3  10   8        1.13       -1.08      1.26 o
  -2  10   8       48.87       43.09      2.87 o
  -1  10   8        7.72        5.38      1.22 o
   0  10   8        1.69        2.02      0.99 o
   1  10   8       47.30       40.04      2.05 o
   2  10   8        6.46        7.03      1.47 o
   3  10   8      321.64      313.50      8.03 o
   4  10   8        0.12        0.71      0.62 o
   5  10   8        1.93        1.48      0.50 o
   6  10   8       30.77       28.67      1.55 o
   7  10   8       12.45       12.13      1.24 o
   8  10   8       25.21       26.95      1.41 o
   9  10   8        6.99        5.48      0.81 o
  10  10   8       62.45       64.08      2.03 o
  11  10   8        8.61        9.46      1.02 o
  12  10   8        5.32        4.89      1.20 o
  -5  11   8        0.00       -0.88      3.30 o
  -4  11   8        0.50       -0.29      1.58 o
  -3  11   8        5.31        6.39      1.85 o
  -2  11   8       12.43       13.83      3.74 o
  -1  11   8        6.07       11.66      1.57 o
   0  11   8        0.12        0.19      0.94 o
   1  11   8        4.10        4.79      1.80 o
   2  11   8       31.10       28.46      1.72 o
   3  11   8       83.34       84.31      3.10 o
   4  11   8       20.85       17.00      1.59 o
   5  11   8       29.25       26.47      1.53 o
   6  11   8        0.03        0.41      1.15 o
   7  11   8        7.31        5.74      1.02 o
   8  11   8        4.89        6.94      1.00 o
   9  11   8        1.81        2.11      0.80 o
  10  11   8        0.63        0.25      0.72 o
  11  11   8        0.45        0.40      0.73 o
  12  11   8        4.20        1.71      1.10 o
  -4  12   8        2.18        5.48      2.06 o
  -3  12   8       12.09       18.93      2.64 o
  -2  12   8        3.83        1.84      1.97 o
  -1  12   8        3.78        1.64      1.42 o
   0  12   8        5.20        8.56      2.37 o
   1  12   8       17.44       18.38      1.80 o
   2  12   8       16.22       17.07      1.68 o
   3  12   8        0.08        1.22      1.03 o
   4  12   8        0.45       -0.15      0.93 o
   5  12   8       38.54       39.56      2.02 o
   6  12   8        7.59        6.27      1.52 o
   7  12   8        0.00        0.94      1.14 o
   8  12   8       14.01       14.37      1.70 o
   9  12   8        0.01       -0.97      0.97 o
  10  12   8        6.01        4.79      1.29 o
  11  12   8        0.02       -0.01      1.03 o
  -3  13   8        0.29        0.30      1.74 o
  -2  13   8       12.77       15.86      2.54 o
  -1  13   8        0.00        0.85      1.53 o
   0  13   8        0.78        1.28      1.16 o
   1  13   8        0.80       -0.88      0.97 o
   2  13   8        2.79        5.27      1.20 o
   3  13   8       28.47       37.52      2.36 o
   4  13   8        2.93        3.12      1.20 o
   5  13   8        0.58        1.52      1.49 o
   6  13   8        2.68        3.07      0.90 o
   7  13   8       16.64       20.30      3.48 o
   8  13   8        9.32        8.44      1.66 o
   9  13   8        9.19        8.92      1.67 o
  10  13   8        8.82        7.68      2.40 o
  -1  14   8        7.89       11.23      2.92 o
   0  14   8        3.57        3.80      2.23 o
   1  14   8       14.42       15.95      1.88 o
   2  14   8        0.00       -1.03      1.03 o
   3  14   8       20.03       20.85      1.57 o
   4  14   8        5.73        6.39      1.56 o
   5  14   8        1.57        4.16      1.59 o
   6  14   8       18.57       22.57      3.04 o
   7  14   8       31.23       32.95      2.81 o
   8  14   8       15.42       18.45      2.26 o
  -3  -9   9       25.66       25.52      5.05 o
  -1  -9   9        9.39        4.21      3.18 o
   0  -9   9        0.13       -2.00      2.27 o
   1  -9   9        5.46        0.29      2.71 o
  -5  -8   9        0.25       -1.64      1.68 o
  -4  -8   9        3.29        2.27      2.01 o
  -3  -8   9       11.82        8.63      2.66 o
  -2  -8   9        8.74       12.14      2.71 o
  -1  -8   9        4.12       -1.22      2.57 o
   0  -8   9        9.01        0.47      2.13 o
   1  -8   9        4.99        5.77      3.05 o
   2  -8   9        4.66        7.07      3.04 o
   3  -8   9        1.95        3.25      2.88 o
   4  -8   9       13.32       18.46      4.03 o
  -7  -7   9        0.06        3.18      2.70 o
  -6  -7   9        1.62        4.26      2.12 o
  -5  -7   9        6.98        4.67      2.15 o
  -4  -7   9       23.07       19.18      3.46 o
  -3  -7   9       39.62       42.05      4.23 o
  -2  -7   9        2.05        0.98      1.36 o
  -1  -7   9        0.08       -0.80      1.62 o
   0  -7   9        0.07        0.67      2.27 o
   1  -7   9       37.52       44.92      4.83 o
   2  -7   9        7.72        5.59      2.70 o
   3  -7   9        0.53       -1.09      2.01 o
   4  -7   9       13.83       17.01      3.51 o
   5  -7   9        7.89        7.51      2.89 o
   6  -7   9        1.04        1.65      1.47 o
  -8  -6   9        0.03       -1.25      2.23 o
  -7  -6   9        1.52        1.24      1.98 o
  -6  -6   9        0.74        0.32      1.63 o
  -5  -6   9       12.23       11.32      2.27 o
  -4  -6   9        7.65        9.59      1.76 o
  -3  -6   9       21.49       25.30      3.17 o
  -2  -6   9        6.33        6.38      1.54 o
  -1  -6   9        0.53        0.47      1.19 o
   0  -6   9       74.52       72.13      7.17 o
   1  -6   9        2.31        1.98      1.85 o
   2  -6   9       23.88       24.14      3.54 o
   3  -6   9        1.21       -1.54      1.90 o
   4  -6   9        0.00       -0.40      1.32 o
   5  -6   9        5.93        6.87      1.85 o
   6  -6   9        4.19        5.18      1.38 o
   7  -6   9        8.06        6.14      1.33 o
   8  -6   9        7.63        7.16      2.75 o
  -8  -5   9        2.88        3.90      2.12 o
  -7  -5   9        0.70        1.04      3.26 o
  -6  -5   9       45.94       47.87      3.66 o
  -5  -5   9       37.31       36.31      3.71 o
  -4  -5   9       20.64       17.83      2.00 o
  -3  -5   9        1.70        1.25      1.13 o
  -2  -5   9        7.61        7.24      1.50 o
  -1  -5   9      137.40      134.85      7.03 o
   0  -5   9        9.82        8.68      1.55 o
   1  -5   9       11.76       14.23      1.67 o
   2  -5   9       11.17       11.79      2.85 o
   3  -5   9       25.53       26.16      2.42 o
   4  -5   9        5.14        5.11      1.52 o
   5  -5   9        7.83        8.68      1.70 o
   6  -5   9        7.87        9.74      1.34 o
   7  -5   9        6.21        7.60      1.24 o
   8  -5   9        7.71        7.40      1.11 o
   9  -5   9        1.64        0.19      1.87 o
  -9  -4   9        0.03       -0.45      4.00 o
  -8  -4   9       11.96       13.11      2.88 o
  -7  -4   9        7.07        2.22      3.25 o
  -6  -4   9       34.58       33.46      3.16 o
  -5  -4   9       57.01       58.32      3.08 o
  -4  -4   9       10.15       10.96      1.64 o
  -3  -4   9        4.06        3.93      1.51 o
  -2  -4   9        1.81        0.78      1.07 o
  -1  -4   9      128.37      128.07      3.65 o
   0  -4   9       48.00       47.99      2.18 o
   1  -4   9        0.66        0.71      0.84 o
   2  -4   9      170.54      176.65      7.64 o
   3  -4   9       37.13       35.87      2.54 o
   4  -4   9       27.66       28.38      2.30 o
   5  -4   9        0.02        0.08      1.07 o
   6  -4   9       46.59       51.68      3.68 o
   7  -4   9        0.05       -0.08      0.78 o
   8  -4   9        0.87        0.15      1.32 o
   9  -4   9        0.96        4.01      1.49 o
  10  -4   9        9.41       15.01      2.99 o
  -9  -3   9       20.32       21.06      2.87 o
  -8  -3   9       15.39       22.47      5.72 o
  -7  -3   9       50.43       45.33      3.78 o
  -6  -3   9       11.17       12.16      1.80 o
  -5  -3   9       75.38       68.46      5.55 o
  -4  -3   9       23.23       25.06      2.02 o
  -3  -3   9       10.25        8.79      1.89 o
  -2  -3   9        0.53        0.55      0.76 o
  -1  -3   9      108.85      102.34      3.05 o
   0  -3   9      252.32      254.65      5.57 o
   1  -3   9       26.04       26.46      1.54 o
   2  -3   9       33.80       34.80      1.70 o
   3  -3   9        1.34       -0.32      1.03 o
   4  -3   9       35.34       28.84      2.18 o
   5  -3   9        0.03        0.89      1.00 o
   6  -3   9       11.58       10.82      1.08 o
   7  -3   9        0.13        0.57      0.47 o
   8  -3   9        6.06        7.46      1.46 o
   9  -3   9       45.81       55.66      6.05 o
  10  -3   9        0.09        0.26      1.26 o
  11  -3   9        2.76       -0.62      1.92 o
 -10  -2   9        2.22        2.65      2.79 o
  -9  -2   9       11.93        8.42      2.29 o
  -8  -2   9        0.06       -0.42      1.71 o
  -7  -2   9        1.32        1.50      1.72 o
  -6  -2   9       28.81       27.87      2.20 o
  -5  -2   9       11.24       10.32      1.58 o
  -4  -2   9       88.99       88.00      5.24 o
  -3  -2   9       70.11       68.40      3.01 o
  -2  -2   9       21.75       19.91      1.43 o
  -1  -2   9       74.08       66.36      2.30 o
   0  -2   9      131.84      126.25      3.31 o
   1  -2   9        1.71        2.58      0.78 o
   2  -2   9      296.41      271.86      5.61 o
   3  -2   9       77.88       79.80      2.91 o
   4  -2   9      270.76      248.02      7.34 o
   5  -2   9       94.15       92.74      2.74 o
   6  -2   9        0.41        0.21      0.44 o
   7  -2   9       23.25       20.62      1.78 o
   8  -2   9      116.43      129.99      4.63 o
   9  -2   9       63.72       63.31      3.67 o
  10  -2   9        3.32        0.42      1.06 o
  11  -2   9        2.10        3.87      2.01 o
 -10  -1   9        0.00        1.79      1.78 o
  -9  -1   9       13.52       17.43      2.69 o
  -8  -1   9        5.05        8.65      2.17 o
  -7  -1   9        1.25       -1.28      1.28 o
  -6  -1   9      117.62      116.99      4.23 o
  -5  -1   9        0.01        0.49      1.28 o
  -4  -1   9       14.76       13.38      1.57 o
  -3  -1   9      131.42      143.25      3.78 o
  -2  -1   9       16.09       17.29      1.13 o
  -1  -1   9        0.06        0.90      0.64 o
   0  -1   9        1.13        1.23      0.57 o
   1  -1   9       45.40       48.40      1.47 o
   2  -1   9       52.87       51.98      1.41 o
   3  -1   9      106.78      102.11      2.86 o
   4  -1   9        0.85        1.16      0.64 o
   5  -1   9      284.50      262.21      4.94 o
   6  -1   9       25.27       24.45      1.74 o
   7  -1   9       41.92       40.43      2.20 o
   8  -1   9        2.17        1.49      0.90 o
   9  -1   9       13.60       15.21      1.36 o
  10  -1   9        0.93        1.09      1.61 o
  11  -1   9       85.96       86.99      5.52 o
  12  -1   9       10.03       13.66      2.63 o
 -10   0   9        0.34        0.89      2.36 o
  -9   0   9        8.90        7.37      3.37 o
  -8   0   9       13.51       17.61      2.58 o
  -7   0   9        4.47        3.22      1.42 o
  -6   0   9        4.83        5.69      1.41 o
  -5   0   9       10.19       10.61      1.53 o
  -4   0   9       12.62        9.82      1.46 o
  -3   0   9      320.36      318.23      6.58 o
  -2   0   9       16.67       16.51      1.10 o
  -1   0   9       15.69       15.56      0.93 o
   0   0   9       64.37       71.40      1.69 o
   1   0   9       14.75       14.33      0.78 o
   2   0   9       39.43       34.53      1.17 o
   3   0   9      211.32      207.40      4.66 o
   4   0   9      319.88      314.53      5.06 o
   5   0   9       83.26       77.28      2.31 o
   6   0   9       65.25       56.82      1.79 o
   7   0   9       29.92       27.35      1.21 o
   8   0   9       31.43       33.48      1.54 o
   9   0   9        0.94        0.49      1.27 o
  10   0   9       20.05       24.08      2.63 o
  11   0   9       13.11       13.00      2.31 o
  12   0   9        0.01        1.53      1.64 o
 -10   1   9        0.03       -2.81      3.08 o
  -9   1   9        7.26        6.83      2.13 o
  -8   1   9       13.04       12.28      2.75 o
  -7   1   9        1.27       -0.52      1.23 o
  -6   1   9       20.55       21.87      2.07 o
  -5   1   9        6.94        6.78      1.39 o
  -4   1   9      123.36      114.29      3.30 o
  -3   1   9        0.41       -0.63      0.63 o
  -2   1   9      160.84      170.72      3.26 o
  -1   1   9        1.30        1.68      1.03 o
   0   1   9        1.08        0.58      0.38 o
   1   1   9      668.92      686.65      9.02 o
   2   1   9      104.96      115.89      2.37 o
   3   1   9       16.62       16.92      0.66 o
   4   1   9      743.26      768.92     10.71 o
   5   1   9       39.73       37.69      1.36 o
   6   1   9      128.94      130.26      2.80 o
   7   1   9       75.12       78.49      3.04 o
   8   1   9        3.06        2.32      0.92 o
   9   1   9        6.12        6.10      1.45 o
  10   1   9       13.37       11.49      1.46 o
  11   1   9        1.47        2.83      1.51 o
  12   1   9        5.47        7.75      1.90 o
  13   1   9       11.69       11.94      2.24 o
 -10   2   9        6.06        2.77      3.01 o
  -9   2   9        0.59       -1.40      1.59 o
  -8   2   9        2.83        1.43      1.81 o
  -7   2   9        5.96        3.79      1.45 o
  -6   2   9        0.01       -0.79      1.20 o
  -5   2   9       54.76       55.21      2.81 o
  -4   2   9        9.22       12.86      1.34 o
  -3   2   9      123.83      123.28      2.95 o
  -2   2   9       91.64       77.55      3.08 o
  -1   2   9      198.33      192.50      2.84 o
   0   2   9       18.86       20.85      0.83 o
   1   2   9       13.71       15.28      1.00 o
   2   2   9        1.87        3.22      0.40 o
   3   2   9        0.04       -0.27      0.27 o
   4   2   9       13.06       15.78      0.73 o
   5   2   9      108.27       92.66      1.77 o
   6   2   9        6.47        7.16      1.00 o
   7   2   9        1.32        1.00      0.69 o
   8   2   9        0.82        2.11      0.81 o
   9   2   9       45.96       40.26      2.06 o
  10   2   9       10.09       10.35      1.25 o
  11   2   9        2.49        3.86      1.08 o
  12   2   9        9.04        9.96      1.85 o
  13   2   9        0.65       -0.05      1.41 o
 -10   3   9        3.95        5.01      2.43 o
  -9   3   9        1.87        5.13      2.08 o
  -8   3   9       11.03       13.22      2.41 o
  -7   3   9      128.54      140.28      5.09 o
  -6   3   9       23.24       23.12      2.09 o
  -5   3   9        2.34       -0.41      1.14 o
  -4   3   9       57.25       52.42      2.56 o
  -3   3   9      109.14      119.51      2.91 o
  -2   3   9        0.03        0.95      0.65 o
  -1   3   9      379.91      372.46      5.32 o
   0   3   9        0.48        0.58      0.42 o
   1   3   9      236.26      220.40      3.29 o
   2   3   9        0.00       -0.31      0.31 o
   3   3   9      150.81      142.80      2.53 o
   4   3   9        0.32        0.34      0.44 o
   5   3   9        7.62        4.39      0.59 o
   6   3   9       23.60       19.86      1.04 o
   7   3   9       62.96       53.30      2.13 o
   8   3   9        2.90        2.33      0.72 o
   9   3   9        4.83        3.53      0.80 o
  10   3   9        0.00        0.71      0.73 o
  11   3   9        5.31        5.86      1.03 o
  12   3   9       11.63       11.43      1.30 o
  13   3   9       14.41       16.27      1.55 o
  -9   4   9        0.82       -1.86      1.90 o
  -8   4   9        9.72        8.56      2.22 o
  -7   4   9        6.44        8.08      1.69 o
  -6   4   9        6.71        4.44      2.36 o
  -5   4   9       16.01       16.23      1.80 o
  -4   4   9      132.15      134.92      3.71 o
  -3   4   9       20.66       17.13      1.18 o
  -2   4   9      202.50      214.12      4.16 o
  -1   4   9       53.53       50.37      1.40 o
   0   4   9        8.11        9.21      0.64 o
   1   4   9      145.77      135.39      2.39 o
   2   4   9      708.15      690.49      8.30 o
   3   4   9        3.67        4.62      0.50 o
   4   4   9        2.77        4.73      0.44 o
   5   4   9       26.61       27.05      1.11 o
   6   4   9       98.45       96.14      2.43 o
   7   4   9      251.70      229.45      4.74 o
   8   4   9        0.06       -0.19      0.56 o
   9   4   9       15.81       13.60      1.36 o
  10   4   9       24.89       26.45      1.41 o
  11   4   9        1.15        1.36      0.72 o
  12   4   9        0.05       -0.72      0.72 o
  13   4   9        8.77       10.79      1.25 o
  -9   5   9       16.85       16.63      2.86 o
  -8   5   9       13.46       17.01      2.71 o
  -7   5   9       30.07       33.89      2.62 o
  -6   5   9        3.02        6.73      1.56 o
  -5   5   9       99.70      104.24      3.98 o
  -4   5   9       64.34       67.62      2.58 o
  -3   5   9        5.67        4.17      1.20 o
  -2   5   9      130.14      145.39      3.20 o
  -1   5   9        4.59        3.55      0.64 o
   0   5   9      399.03      384.99      5.43 o
   1   5   9      852.86      811.30     10.36 o
   2   5   9        2.89        1.93      0.42 o
   3   5   9        0.22        0.37      0.37 o
   4   5   9       88.58       81.84      1.46 o
   5   5   9      286.19      275.35      5.00 o
   6   5   9        0.71        1.11      0.72 o
   7   5   9      316.59      289.05      5.72 o
   8   5   9       52.31       47.11      1.68 o
   9   5   9        5.17        6.97      0.67 o
  10   5   9        0.91        0.13      0.78 o
  11   5   9        1.24        0.40      0.76 o
  12   5   9       15.55       16.27      1.08 o
  13   5   9        4.60        3.62      0.85 o
  -9   6   9        2.68        1.09      2.92 o
  -8   6   9       16.49       10.80      4.54 o
  -7   6   9        0.30       -0.70      1.38 o
  -6   6   9       16.71       13.41      2.25 o
  -5   6   9        5.31        5.68      1.44 o
  -4   6   9       45.98       46.19      2.57 o
  -3   6   9       23.61       22.45      1.60 o
  -2   6   9       65.08       63.29      2.30 o
  -1   6   9      406.19      383.30      7.43 o
   0   6   9        9.68        7.79      0.78 o
   1   6   9      376.10      362.11      5.54 o
   2   6   9        4.05        4.27      0.52 o
   3   6   9       74.93       69.72      1.89 o
   4   6   9      422.18      429.51      6.63 o
   5   6   9       53.33       50.92      1.72 o
   6   6   9      151.35      140.29      3.19 o
   7   6   9        2.98        1.74      0.60 o
   8   6   9      131.63      131.25      8.82 o
  -8   7   9        0.58       -0.84      3.14 o
  -7   7   9       21.23       17.77      2.22 o
  -6   7   9        0.70        0.82      1.45 o
  -5   7   9        1.24        4.24      1.47 o
  -4   7   9       34.80       35.89      2.59 o
  -3   7   9       32.06       26.63      1.74 o
  -2   7   9       64.77       67.17      2.46 o
  -1   7   9       50.66       49.05      1.81 o
   0   7   9        1.19        0.14      0.77 o
   1   7   9       77.23       66.67      1.99 o
   2   7   9      525.78      507.34      9.11 o
   3   7   9      175.19      174.93      3.86 o
   4   7   9      409.64      402.07      7.11 o
   5   7   9        0.00        0.82      0.76 o
   6   7   9        8.49        8.01      0.96 o
   7   7   9        9.29       10.79      0.93 o
   8   7   9       84.52       79.54      4.24 o
  -7   8   9        7.69        8.48      2.79 o
  -6   8   9        6.83        6.17      2.27 o
  -5   8   9       10.52        7.25      2.91 o
  -4   8   9        0.00       -0.93      2.00 o
  -3   8   9        5.11        1.85      1.38 o
  -2   8   9        0.73       -0.13      1.36 o
  -1   8   9       10.05        7.75      1.65 o
   0   8   9       37.87       38.44      2.58 o
   1   8   9       11.63       11.68      1.58 o
   2   8   9       42.13       35.73      1.58 o
   3   8   9       34.50       32.84      2.65 o
   4   8   9        2.00        1.11      0.54 o
   5   8   9       84.43       92.96      5.78 o
   6   8   9       32.55       33.13      2.15 o
   7   8   9       28.01       26.77      1.28 o
   8   8   9      150.77      144.53      3.25 o
   9   8   9       13.20       15.19      0.77 o
  -7   9   9        2.97       -0.18      2.70 o
  -6   9   9        9.66        5.73      3.46 o
  -5   9   9        1.03        0.70      2.60 o
  -4   9   9        0.09       -1.67      1.90 o
  -3   9   9       49.78       47.72      4.92 o
  -2   9   9        3.75        3.14      1.56 o
  -1   9   9        2.85        1.92      2.34 o
   0   9   9      112.66      107.70      6.35 o
   1   9   9        0.09        0.37      1.10 o
   2   9   9      185.69      185.32      5.99 o
   3   9   9        0.63       -0.10      0.81 o
   4   9   9        0.78       -0.57      0.57 o
   5   9   9       15.95       16.44      1.50 o
   6   9   9       25.99       25.76      2.57 o
   7   9   9       63.56       62.88      2.08 o
   8   9   9        0.93        1.50      0.76 o
   9   9   9       24.21       20.17      1.02 o
  10   9   9        0.07       -0.42      0.46 o
  -6  10   9        0.03        1.16      1.79 o
  -5  10   9       17.60       17.68      2.59 o
  -4  10   9        5.33        3.39      1.76 o
  -3  10   9       52.56       60.69      7.43 o
  -2  10   9       14.30       16.67      1.77 o
  -1  10   9        1.76        3.13      1.50 o
   0  10   9       24.21       25.29      2.40 o
   1  10   9        6.77        6.08      1.47 o
   2  10   9       54.67       49.49      2.88 o
   3  10   9       42.09       40.52      2.46 o
   4  10   9        1.55        2.18      1.01 o
   5  10   9        2.66        6.09      1.03 o
   6  10   9       21.48       21.16      1.42 o
   7  10   9       80.23       82.78      2.61 o
   8  10   9       53.00       53.36      1.98 o
   9  10   9       17.18       17.18      1.08 o
  10  10   9        6.56        5.63      0.75 o
  11  10   9        0.06        1.02      0.67 o
  -5  11   9        0.58        1.16      3.59 o
  -4  11   9       19.40       19.04      3.89 o
  -3  11   9        3.36       -0.30      1.38 o
  -2  11   9        0.08        0.91      1.36 o
  -1  11   9        4.29        5.69      1.37 o
   0  11   9        3.75        1.91      1.51 o
   1  11   9       55.58       63.44      3.52 o
   2  11   9       18.71       21.97      2.16 o
   3  11   9        0.52        0.88      1.13 o
   4  11   9       20.08       19.18      1.74 o
   5  11   9        1.10        0.85      0.58 o
   6  11   9       47.48       50.63      2.89 o
   7  11   9      104.26      107.21      3.79 o
   8  11   9        0.02       -0.48      0.78 o
   9  11   9        3.15        3.42      0.85 o
  10  11   9        3.73        2.50      0.79 o
  11  11   9       13.47       12.43      1.01 o
  -4  12   9       17.86       26.11      3.92 o
  -3  12   9        2.68        4.75      1.88 o
  -2  12   9        8.13       11.70      2.19 o
  -1  12   9       25.86       27.83      2.59 o
   0  12   9       68.28       75.96      3.37 o
   1  12   9        2.48        4.61      1.64 o
   2  12   9        0.76        1.89      1.42 o
   3  12   9       23.52       30.11      2.44 o
   4  12   9        4.36        6.07      1.18 o
   5  12   9       16.23       18.27      1.72 o
   6  12   9        5.65        8.10      1.93 o
   7  12   9        7.04        6.14      1.49 o
   8  12   9        0.91        2.52      1.21 o
   9  12   9        0.71        0.67      1.71 o
  10  12   9       18.45       19.19      2.85 o
  -2  13   9       19.69       21.94      8.02 o
  -1  13   9       18.57       26.13      2.69 o
   0  13   9        0.62        1.96      1.47 o
   1  13   9       12.01       20.82      1.87 o
   2  13   9       32.70       36.89      3.10 o
   3  13   9        1.31        1.18      1.50 o
   4  13   9       11.26       17.63      1.72 o
   5  13   9        9.66       12.43      1.64 o
   6  13   9        7.55        6.79      1.73 o
   7  13   9        0.25       -0.67      1.28 o
   8  13   9        3.08        0.64      1.26 o
   9  13   9        0.00        0.96      1.25 o
   0  14   9        2.17        3.35      2.16 o
   1  14   9        7.43       11.92      2.27 o
   2  14   9        3.04        1.30      1.76 o
   3  14   9        2.57        2.45      1.64 o
   4  14   9       30.86       37.83      2.92 o
   5  14   9       90.14      106.18      3.75 o
   6  14   9        5.85        3.26      1.92 o
   7  14   9        4.17        7.34      1.89 o
  -2  -8  10        6.45        5.59      3.43 o
  -1  -8  10        0.00       -1.87      2.57 o
   0  -8  10        2.58        2.99      2.73 o
   1  -8  10       12.19       13.22      3.80 o
   2  -8  10        2.91        5.78      3.10 o
  -5  -7  10        2.28        1.02      1.97 o
  -4  -7  10        8.80        7.94      3.96 o
  -3  -7  10        6.29        7.67      2.50 o
  -2  -7  10        0.98        3.44      2.91 o
  -1  -7  10        1.97        1.28      2.76 o
   0  -7  10        2.97        0.37      2.60 o
   1  -7  10        1.78        0.78      2.39 o
   2  -7  10        0.58       -0.75      1.93 o
   3  -7  10        4.93        1.45      2.24 o
   4  -7  10        0.39        1.66      2.62 o
  -6  -6  10        6.41        7.32      2.32 o
  -5  -6  10        2.11        2.91      2.04 o
  -4  -6  10        1.38        0.43      1.51 o
  -3  -6  10        0.03       -1.36      1.36 o
  -2  -6  10        0.06       -3.27      3.27 o
  -1  -6  10       80.71       88.91      6.73 o
   0  -6  10        1.89        0.06      1.87 o
   1  -6  10       10.13       11.65      3.01 o
   2  -6  10        2.13        1.10      2.14 o
   3  -6  10        5.30        2.32      2.13 o
   4  -6  10        1.17        2.47      2.39 o
   5  -6  10        0.78        1.20      2.29 o
   6  -6  10        2.29        3.30      1.58 o
   7  -6  10        0.72        1.45      1.43 o
  -7  -5  10        0.39       -2.27      2.27 o
  -6  -5  10        2.67       -0.97      1.85 o
  -5  -5  10        8.33        5.48      4.09 o
  -4  -5  10        5.53        4.31      1.55 o
  -3  -5  10       30.74       28.22      2.39 o
  -2  -5  10       47.38       44.48      2.77 o
  -1  -5  10       15.58       15.67      2.50 o
   0  -5  10        7.11        8.82      2.91 o
   1  -5  10        5.04        5.36      2.50 o
   2  -5  10       54.66       50.92      4.68 o
   3  -5  10        3.81        4.36      1.80 o
   4  -5  10        3.95        3.01      1.42 o
   5  -5  10        5.61        4.45      1.61 o
   6  -5  10       15.86       18.38      1.65 o
   7  -5  10        0.47        1.33      0.96 o
   8  -5  10        7.60        7.92      1.86 o
  -8  -4  10       14.84       11.42      2.72 o
  -7  -4  10        2.09        4.67      3.96 o
  -6  -4  10        5.85        7.36      2.17 o
  -5  -4  10       11.53       13.50      1.93 o
  -4  -4  10        2.77        6.23      1.64 o
  -3  -4  10       47.99       40.10      4.46 o
  -2  -4  10       61.95       59.67      3.01 o
  -1  -4  10       42.72       38.39      2.46 o
   0  -4  10       27.49       26.05      6.77 o
   1  -4  10       93.54       99.16      4.48 o
   2  -4  10        2.05        0.00      1.14 o
   3  -4  10        0.11        0.55      2.07 o
   4  -4  10        0.01        0.00      1.19 o
   5  -4  10       20.34       22.17      2.35 o
   6  -4  10       20.46       22.91      1.89 o
   7  -4  10       26.96       29.79      1.35 o
   8  -4  10        0.03       -0.05      1.35 o
   9  -4  10        4.05        5.80      2.49 o
  -8  -3  10        4.75        5.30      2.17 o
  -7  -3  10        0.15       -0.04      1.57 o
  -6  -3  10        3.81        2.20      1.79 o
  -5  -3  10        6.39        7.88      1.65 o
  -4  -3  10        0.32       -0.58      1.14 o
  -3  -3  10       76.40       74.50      8.96 o
  -2  -3  10       22.91       22.64      1.99 o
  -1  -3  10       33.88       38.45      2.00 o
   0  -3  10        0.62        1.35      0.93 o
   1  -3  10      230.80      214.72      7.06 o
   2  -3  10        6.89        8.76      1.56 o
   3  -3  10       20.21       21.04      2.07 o
   4  -3  10        4.74        4.01      1.30 o
   5  -3  10       39.88       43.91      3.00 o
   6  -3  10        2.39        2.72      0.70 o
   7  -3  10        6.55        5.01      1.51 o
   8  -3  10       17.12       20.32      2.05 o
   9  -3  10        2.18        2.12      1.43 o
  10  -3  10        5.63        9.16      3.29 o
  -9  -2  10        4.23        4.93      2.34 o
  -8  -2  10        0.20        1.30      1.88 o
  -7  -2  10        5.97       10.54      2.40 o
  -6  -2  10       38.35       34.27      2.56 o
  -5  -2  10        0.64        2.68      1.38 o
  -4  -2  10        0.52        2.46      1.27 o
  -3  -2  10       15.55       15.32      1.73 o
  -2  -2  10       32.03       32.58      2.56 o
  -1  -2  10        0.07        0.91      0.88 o
   0  -2  10       69.10       67.02      2.21 o
   1  -2  10       17.57       19.44      1.40 o
   2  -2  10      145.77      132.47      3.81 o
   3  -2  10      205.37      195.60      4.87 o
   4  -2  10       15.41       16.10      2.03 o
   5  -2  10        7.58       11.04      1.05 o
   6  -2  10        0.66        1.07      0.68 o
   7  -2  10        0.80        1.66      1.07 o
   8  -2  10       34.22       37.76      3.40 o
   9  -2  10        3.89        4.42      1.33 o
  10  -2  10       14.73       16.52      1.61 o
  11  -2  10        5.00        5.44      2.32 o
  -9  -1  10        2.18        4.69      3.35 o
  -8  -1  10       28.97       28.65      3.21 o
  -7  -1  10        0.14        1.92      1.83 o
  -6  -1  10        1.58       -0.68      1.31 o
  -5  -1  10        4.66        4.63      1.40 o
  -4  -1  10       11.89        9.76      1.52 o
  -3  -1  10       18.94       20.74      2.34 o
  -2  -1  10        0.07        0.04      0.78 o
  -1  -1  10        0.96        1.10      0.70 o
   0  -1  10       10.58        9.07      1.47 o
   1  -1  10       44.94       47.82      1.68 o
   2  -1  10        0.01        1.16      0.72 o
   3  -1  10        5.70        4.85      1.16 o
   4  -1  10       34.92       34.77      2.23 o
   5  -1  10        7.16        7.12      0.79 o
   6  -1  10       23.78       23.63      1.81 o
   7  -1  10        1.09        2.55      1.05 o
   8  -1  10        5.67        3.77      1.79 o
   9  -1  10        0.00        0.14      0.84 o
  10  -1  10       69.15       64.79      4.68 o
  11  -1  10       12.74       16.94      2.65 o
  -9   0  10        0.53       -2.83      2.83 o
  -8   0  10        1.42        0.93      1.83 o
  -7   0  10        4.97        6.39      1.67 o
  -6   0  10       22.03       26.79      4.52 o
  -5   0  10       31.70       35.97      2.40 o
  -4   0  10       40.36       45.46      2.54 o
  -3   0  10       21.30       22.09      1.58 o
  -2   0  10       97.02      103.68      3.07 o
  -1   0  10        3.68        3.66      0.80 o
   0   0  10       32.28       32.12      1.39 o
   1   0  10      175.05      171.04      3.44 o
   2   0  10      101.98       97.22      2.60 o
   3   0  10       30.99       24.85      1.61 o
   4   0  10       29.96       30.06      1.36 o
   5   0  10        7.27        6.41      0.97 o
   6   0  10        6.31        6.44      1.08 o
   7   0  10        2.42        1.70      0.72 o
   8   0  10        5.64        5.60      0.85 o
   9   0  10        0.01       -1.15      1.15 o
  10   0  10       31.34       27.50      2.92 o
  11   0  10        4.06        4.21      1.87 o
  12   0  10        1.41        3.25      1.92 o
  -9   1  10        0.61        0.55      1.86 o
  -8   1  10       18.63       19.47      2.85 o
  -7   1  10       40.63       39.38      2.81 o
  -6   1  10        0.03       -1.02      1.20 o
  -5   1  10       39.67       37.18      3.10 o
  -4   1  10       35.53       30.21      2.17 o
  -3   1  10       55.22       56.61      2.29 o
  -2   1  10       46.53       47.76      2.07 o
  -1   1  10        3.59        2.52      0.92 o
   0   1  10        2.51        1.54      0.68 o
   1   1  10       11.38       10.90      0.86 o
   2   1  10      303.63      275.28      6.18 o
   3   1  10        2.89        3.50      0.61 o
   4   1  10       54.01       54.08      1.86 o
   5   1  10        0.09       -0.04      0.54 o
   6   1  10       12.30        9.91      0.71 o
   7   1  10        4.20        2.59      0.99 o
   8   1  10       14.77       12.71      1.45 o
   9   1  10       20.60       18.83      1.74 o
  10   1  10        3.86        3.98      1.54 o
  11   1  10        1.55        1.45      1.45 o
  12   1  10        4.85        2.57      1.74 o
  -9   2  10        2.99        2.04      2.26 o
  -8   2  10        0.25       -1.57      1.57 o
  -7   2  10       15.35       12.41      1.94 o
  -6   2  10        3.38        2.26      1.33 o
  -5   2  10        4.03        2.86      2.33 o
  -4   2  10       81.21       77.67      3.76 o
  -3   2  10        2.18        1.23      0.91 o
  -2   2  10      133.64      127.24      3.01 o
  -1   2  10       77.22       71.50      2.08 o
   0   2  10       16.99       14.42      0.97 o
   1   2  10       51.37       43.34      2.21 o
   2   2  10      394.59      393.50      6.63 o
   3   2  10       54.63       60.50      1.44 o
   4   2  10        3.48        1.72      0.63 o
   5   2  10       93.09       97.19      2.36 o
   6   2  10       34.40       29.97      1.20 o
   7   2  10       49.54       44.45      2.73 o
   8   2  10       32.27       33.67      2.78 o
   9   2  10        0.08        0.41      0.80 o
  10   2  10       12.28       11.36      1.51 o
  11   2  10       16.61       17.99      2.26 o
  12   2  10       18.86       18.91      2.34 o
  13   2  10        1.31        0.83      1.54 o
  -9   3  10       21.25       20.54      3.32 o
  -8   3  10       34.43       43.22      4.80 o
  -7   3  10       87.79       95.27      4.21 o
  -6   3  10       13.38       14.29      1.93 o
  -5   3  10      212.54      237.84      6.69 o
  -4   3  10        4.98        3.61      1.42 o
  -3   3  10      220.18      226.07      5.23 o
  -2   3  10      119.78      117.55      2.92 o
  -1   3  10      217.14      207.10      4.06 o
   0   3  10       17.92       19.53      1.10 o
   1   3  10       69.93       73.36      1.77 o
   2   3  10       42.62       38.92      1.25 o
   3   3  10        5.17        3.31      0.63 o
   4   3  10      365.95      329.03      8.17 o
   5   3  10        6.90        4.39      1.02 o
   6   3  10        8.29        6.62      0.98 o
   7   3  10        3.67        3.02      0.84 o
   8   3  10        0.06       -0.24      0.69 o
   9   3  10        2.81        3.28      1.12 o
  10   3  10        0.33       -0.55      0.83 o
  11   3  10       32.11       35.26      3.09 o
  12   3  10        4.50        5.33      1.10 o
  13   3  10        3.86        4.03      1.46 o
  -9   4  10       44.62       39.91      3.73 o
  -8   4  10        3.03        3.73      2.09 o
  -7   4  10        2.59        2.63      2.33 o
  -6   4  10       20.23       22.30      2.20 o
  -5   4  10       22.53       19.09      2.00 o
  -4   4  10      505.36      523.14     11.84 o
  -3   4  10      143.56      151.49      4.01 o
  -2   4  10      355.91      355.60      6.26 o
  -1   4  10      397.44      409.18      6.87 o
   0   4  10       52.69       47.98      1.64 o
   1   4  10      160.74      162.99      2.76 o
   2   4  10      603.90      588.92      8.54 o
   3   4  10       31.19       26.65      1.21 o
   4   4  10       34.76       26.96      1.48 o
   5   4  10       10.07        8.02      2.19 o
   6   4  10       10.61       14.51      1.23 o
   7   4  10        9.30        7.58      0.95 o
   8   4  10      146.16      139.37      4.06 o
   9   4  10        5.90        4.94      0.83 o
  10   4  10        4.39        3.37      0.93 o
  11   4  10       42.70       39.05      1.88 o
  12   4  10        0.04        0.49      0.77 o
  13   4  10        0.02       -0.32      0.81 o
  -8   5  10        3.54        2.22      3.80 o
  -7   5  10       52.22       49.75      5.35 o
  -6   5  10       11.98       10.74      1.87 o
  -5   5  10        0.45       -0.33      1.20 o
  -4   5  10      301.70      301.58      7.73 o
  -3   5  10       15.04       15.92      1.44 o
  -2   5  10       18.23       22.26      1.39 o
  -1   5  10      145.64      136.96      3.09 o
   0   5  10        0.35        0.06      0.77 o
   1   5  10      704.63      709.96     12.23 o
   2   5  10       14.67       12.65      1.00 o
   3   5  10       33.05       32.76      1.20 o
   4   5  10       36.39       37.01      1.16 o
   5   5  10      733.41      649.55     25.37 o
   6   5  10       67.75       61.65      2.45 o
   7   5  10       20.97       20.98      1.35 o
   8   5  10      116.24      118.73      3.46 o
   9   5  10        2.13        2.51      0.66 o
  10   5  10        0.33        0.13      0.54 o
  11   5  10        2.93        2.40      0.86 o
  12   5  10        2.57        2.50      0.69 o
  13   5  10        0.40       -0.46      0.70 o
  -8   6  10        5.06        6.29      3.74 o
  -7   6  10        4.48        4.68      2.43 o
  -6   6  10        0.01        1.54      1.43 o
  -5   6  10        3.71        3.22      1.48 o
  -4   6  10        0.19       -0.36      1.16 o
  -3   6  10       34.65       32.86      1.87 o
  -2   6  10       60.24       62.13      2.36 o
  -1   6  10      263.99      249.89      6.57 o
   0   6  10      137.02      146.14      9.32 o
   1   6  10       59.03       56.61      2.89 o
   2   6  10       10.79       13.11      1.01 o
   3   6  10        3.96        3.21      0.68 o
   4   6  10      177.33      171.15      3.41 o
   5   6  10      106.37       90.41      6.85 o
   6   6  10        2.79        3.66      0.72 o
   7   6  10       58.50       65.06      2.77 o
   8   6  10        9.80       10.64      1.22 o
   9   6  10       35.01       27.14      1.25 o
  -7   7  10        0.22       -0.60      2.89 o
  -6   7  10        4.18        1.09      2.55 o
  -5   7  10        0.60        3.69      2.70 o
  -4   7  10        1.71        3.33      2.45 o
  -3   7  10       11.39        5.49      1.76 o
  -2   7  10       51.36       48.56      3.64 o
  -1   7  10        8.75        7.01      1.55 o
   0   7  10       38.31       37.97      2.53 o
   1   7  10       62.45       49.54      3.53 o
   2   7  10       91.40       89.72      2.90 o
   3   7  10        5.07        5.26      0.72 o
   4   7  10       43.51       39.22      1.30 o
   5   7  10       65.96       68.49      2.74 o
   6   7  10       33.49       31.12      1.75 o
   7   7  10       10.55        9.98      0.98 o
   8   7  10        7.92        8.97      0.87 o
   9   7  10       30.40       27.75      2.40 o
  -7   8  10        0.00        5.28      3.41 o
  -6   8  10        5.90        4.94      2.97 o
  -5   8  10       18.15       19.56      3.64 o
  -4   8  10       16.22       18.29      3.62 o
  -3   8  10        1.73        6.51      2.62 o
  -2   8  10       38.85       29.49      2.62 o
  -1   8  10       23.99       20.08      2.10 o
   0   8  10       70.05       67.07      3.44 o
   1   8  10      117.84      120.33      4.60 o
   2   8  10       76.68       79.81      3.43 o
   3   8  10       13.25       16.10      1.06 o
   4   8  10       76.34       67.99      1.84 o
   5   8  10        4.50        2.76      1.12 o
   6   8  10       22.88       22.54      1.54 o
   7   8  10        2.52        2.27      0.79 o
   8   8  10        5.58        5.37      0.86 o
   9   8  10       30.97       30.91      1.37 o
  -6   9  10        0.07        0.36      2.99 o
  -5   9  10        1.81        1.59      2.83 o
  -4   9  10        0.15        2.76      2.71 o
  -3   9  10        2.94        1.66      2.32 o
  -2   9  10        0.00       -1.50      2.30 o
  -1   9  10        1.67        1.09      1.28 o
   0   9  10        3.42        7.13      2.47 o
   1   9  10        0.92        1.43      1.33 o
   2   9  10        1.53        1.72      1.52 o
   3   9  10       11.85       10.17      1.45 o
   4   9  10       14.51       17.54      1.01 o
   5   9  10        2.04        3.07      1.10 o
   6   9  10       11.18       15.57      1.45 o
   7   9  10       33.30       29.98      1.82 o
   8   9  10        4.74        3.86      0.88 o
   9   9  10        7.15        7.65      0.88 o
  10   9  10        3.17        3.20      0.86 o
  -5  10  10       15.47       15.87      4.19 o
  -4  10  10       26.10       24.69      4.39 o
  -3  10  10        2.12        1.12      2.39 o
  -2  10  10       16.44       20.37      3.49 o
  -1  10  10       89.41       86.05      4.43 o
   0  10  10       16.67       21.71      2.33 o
   1  10  10        7.62        4.96      1.49 o
   2  10  10       33.37       31.61      2.36 o
   3  10  10       21.24       20.34      1.90 o
   4  10  10       25.72       29.79      1.94 o
   5  10  10       10.14        7.41      2.01 o
   6  10  10        0.01        0.37      0.89 o
   7  10  10       19.41       20.31      1.63 o
   8  10  10        7.10        8.39      0.98 o
   9  10  10        9.73        8.33      1.28 o
  10  10  10        3.21        4.52      0.69 o
  -4  11  10        0.40       -2.37      2.37 o
  -3  11  10        2.50        1.38      2.65 o
  -2  11  10        0.54       -1.51      2.03 o
  -1  11  10        3.27        4.00      1.79 o
   0  11  10        8.25        6.18      1.83 o
   1  11  10        0.03       -0.19      1.33 o
   2  11  10       27.39       33.36      2.55 o
   3  11  10        6.73        5.37      1.45 o
   4  11  10        9.65        8.44      1.63 o
   5  11  10       13.63       13.11      2.52 o
   6  11  10        3.85        7.93      2.13 o
   7  11  10       48.96       51.26      2.80 o
   8  11  10        4.64        5.60      1.15 o
   9  11  10        2.47        2.89      0.81 o
  10  11  10        0.99        0.98      0.73 o
  11  11  10       13.87       15.45      2.27 o
  -3  12  10        0.55       -1.15      2.78 o
  -2  12  10        0.28        0.52      2.53 o
  -1  12  10        0.88        4.19      2.63 o
   0  12  10        0.12        1.80      1.71 o
   1  12  10       11.19       11.54      2.05 o
   2  12  10        4.87        5.26      3.04 o
   3  12  10        0.17       -1.20      1.28 o
   4  12  10        0.97        1.12      1.14 o
   5  12  10        2.24        2.00      0.94 o
   6  12  10       28.27       26.48      3.23 o
   7  12  10        0.00        0.16      1.21 o
   8  12  10       15.85       17.17      2.70 o
   9  12  10        0.22        0.27      1.12 o
  10  12  10        3.88        2.59      0.91 o
   0  13  10       10.32        9.18      3.23 o
   1  13  10        3.25        2.66      3.20 o
   2  13  10        2.32        0.70      1.63 o
   3  13  10        0.90       -0.62      1.39 o
   4  13  10        0.48       -0.80      2.70 o
   5  13  10        1.31        3.37      1.17 o
   6  13  10       25.13       25.08      2.47 o
   7  13  10        0.05       -0.62      1.28 o
   8  13  10        5.36        7.62      1.64 o
   9  13  10        6.31        7.96      2.47 o
   2  14  10        0.45        0.78      2.68 o
   3  14  10        3.14        5.80      2.97 o
   4  14  10        5.45        6.92      1.81 o
   5  14  10        0.04        0.57      1.25 o
   6  14  10        5.67        9.65      2.06 o
  -2  -7  11        4.48        4.55      3.10 o
  -1  -7  11        5.27        2.16      2.63 o
   0  -7  11        0.06        2.11      2.52 o
   1  -7  11        7.45        8.06      3.20 o
   2  -7  11        3.52        4.24      2.92 o
  -3  -6  11        9.37        5.17      3.25 o
  -2  -6  11        4.29       -1.02      2.13 o
  -1  -6  11        5.22        5.46      2.91 o
   0  -6  11        0.00        1.67      2.34 o
   1  -6  11        4.20        3.35      2.40 o
   2  -6  11        0.71        0.42      2.45 o
   3  -6  11        8.50        3.92      2.52 o
   4  -6  11        0.56        1.27      2.31 o
  -6  -5  11        0.21       -3.12      3.12 o
  -5  -5  11       21.96       16.05      4.78 o
  -4  -5  11       74.02       72.29      4.89 o
  -3  -5  11       26.87       24.86      4.31 o
  -2  -5  11       32.21       27.91      4.27 o
  -1  -5  11        9.52        6.53      3.05 o
   0  -5  11        1.74        0.88      2.16 o
   1  -5  11        5.55        9.99      2.96 o
   2  -5  11       31.93       35.69      4.27 o
   3  -5  11        0.39        0.70      2.21 o
   4  -5  11        1.01        1.85      2.14 o
   5  -5  11        0.01       -0.18      1.48 o
   6  -5  11       12.04       12.64      1.53 o
   7  -5  11        1.46        2.98      1.49 o
  -6  -4  11        0.08        2.63      3.35 o
  -5  -4  11        7.29        7.89      2.54 o
  -4  -4  11       80.86       79.97      3.99 o
  -3  -4  11       31.98       36.75      3.71 o
  -2  -4  11       36.22       42.74      4.73 o
  -1  -4  11        0.71        0.34      1.93 o
   0  -4  11       33.28       17.89      3.15 o
   1  -4  11        6.59        3.18      2.37 o
   2  -4  11       14.27       14.52      2.05 o
   3  -4  11        3.91        5.47      1.58 o
   4  -4  11        0.14       -1.54      1.54 o
   5  -4  11       42.98       48.80      2.44 o
   6  -4  11        4.76        6.41      0.95 o
   7  -4  11        1.13        1.79      0.91 o
   8  -4  11        0.01        2.34      2.18 o
  -7  -3  11        3.04       -1.71      1.83 o
  -6  -3  11        0.61        2.32      1.97 o
  -5  -3  11        8.75        9.91      2.01 o
  -4  -3  11       10.85        8.81      2.71 o
  -3  -3  11        8.50        6.77      1.88 o
  -2  -3  11        5.18        5.38      2.57 o
  -1  -3  11        8.29       10.84      2.91 o
   0  -3  11       25.08       21.24      3.48 o
   1  -3  11       76.52       80.13      3.98 o
   2  -3  11        0.06        0.50      1.14 o
   3  -3  11        0.01       -0.07      0.89 o
   4  -3  11       11.93       12.85      1.71 o
   5  -3  11       36.93       42.36      3.07 o
   6  -3  11        0.01        0.70      0.62 o
   7  -3  11        5.57        7.13      1.63 o
   8  -3  11        0.05        1.05      1.80 o
   9  -3  11        0.11       -0.83      1.25 o
  -8  -2  11        6.16        8.29      3.07 o
  -7  -2  11       10.63        9.01      2.37 o
  -6  -2  11        8.57        8.13      1.76 o
  -5  -2  11        0.67        1.28      1.43 o
  -4  -2  11        7.32        6.18      1.63 o
  -3  -2  11        0.82       -0.74      1.12 o
  -2  -2  11       31.95       41.81      2.54 o
  -1  -2  11       30.13       30.49      3.20 o
   0  -2  11       20.52       20.08      2.11 o
   1  -2  11        2.18        1.70      1.02 o
   2  -2  11       46.84       53.54      2.40 o
   3  -2  11        1.56       -0.01      0.83 o
   4  -2  11        3.07        2.72      0.92 o
   5  -2  11       10.84       14.14      1.17 o
   6  -2  11        1.33       -0.04      1.04 o
   7  -2  11        1.20        1.00      1.17 o
   8  -2  11        0.07       -0.21      1.09 o
   9  -2  11        0.13       -0.69      1.14 o
  10  -2  11       37.46       41.07      2.23 o
  -8  -1  11        1.77        3.24      2.09 o
  -7  -1  11        0.40       -1.74      1.74 o
  -6  -1  11        0.11        0.13      1.40 o
  -5  -1  11        3.23        2.00      1.41 o
  -4  -1  11        5.67        6.03      1.52 o
  -3  -1  11       19.53       20.30      1.95 o
  -2  -1  11       32.80       35.88      2.31 o
  -1  -1  11       22.46       24.64      1.95 o
   0  -1  11       65.23       63.32      2.86 o
   1  -1  11        4.44        7.76      1.20 o
   2  -1  11        8.75        6.22      1.18 o
   3  -1  11        1.59        1.61      0.86 o
   4  -1  11        2.95        3.33      0.85 o
   5  -1  11        0.84        0.32      0.56 o
   6  -1  11        0.27        0.21      0.97 o
   7  -1  11        0.25       -0.05      2.06 o
   8  -1  11       11.31       10.37      1.42 o
   9  -1  11        0.99        1.33      0.91 o
  10  -1  11        0.65        2.23      1.97 o
  11  -1  11        1.01        0.81      1.74 o
  -8   0  11        0.87       -1.19      1.83 o
  -7   0  11       13.64       11.81      4.29 o
  -6   0  11       25.89       30.66      2.72 o
  -5   0  11       61.67       59.71      3.20 o
  -4   0  11       28.04       23.93      2.11 o
  -3   0  11        8.72        7.27      1.44 o
  -2   0  11        2.04        2.02      0.94 o
  -1   0  11        0.44       -0.69      0.69 o
   0   0  11       13.86       22.34      1.62 o
   1   0  11       35.67       35.10      1.86 o
   2   0  11       16.79       13.19      1.53 o
   3   0  11       67.44       59.31      2.25 o
   4   0  11        3.12        4.36      0.77 o
   5   0  11        1.09        0.51      0.94 o
   6   0  11        0.03       -0.47      0.86 o
   7   0  11       15.34       13.29      1.37 o
   8   0  11        0.70       -0.37      0.72 o
   9   0  11        7.88        6.66      1.93 o
  10   0  11        0.57        1.36      1.69 o
  11   0  11        0.90        0.89      1.72 o
  -8   1  11       13.77       16.39      2.81 o
  -7   1  11        3.32        2.80      1.82 o
  -6   1  11        6.75        6.72      1.94 o
  -5   1  11        8.37        6.97      1.71 o
  -4   1  11       11.50        7.90      1.50 o
  -3   1  11        6.20        9.58      1.51 o
  -2   1  11       23.37       20.11      1.52 o
  -1   1  11       10.87       10.71      1.09 o
   0   1  11        0.00       -0.64      0.64 o
   1   1  11      222.04      198.34      4.92 o
   2   1  11       23.85       19.07      1.36 o
   3   1  11        0.16       -0.63      0.63 o
   4   1  11       31.60       33.31      2.10 o
   5   1  11        0.10       -0.78      0.78 o
   6   1  11       73.30       65.14      2.66 o
   7   1  11       35.94       34.31      1.69 o
   8   1  11        1.84        2.65      1.49 o
   9   1  11        3.20        5.86      1.71 o
  10   1  11        1.17       -0.73      1.38 o
  11   1  11       20.95       23.23      2.81 o
  12   1  11        0.84       -0.57      1.49 o
  -8   2  11        4.55        9.64      3.39 o
  -7   2  11        0.30       -1.44      1.44 o
  -6   2  11        0.00       -1.25      1.25 o
  -5   2  11       46.26       43.75      2.90 o
  -4   2  11       44.85       43.77      2.64 o
  -3   2  11       47.54       44.24      3.15 o
  -2   2  11       19.70       19.48      1.50 o
  -1   2  11      118.95      107.36      4.25 o
   0   2  11       47.41       45.47      1.90 o
   1   2  11        8.65        9.55      1.14 o
   2   2  11      185.21      189.18      4.53 o
   3   2  11      103.44      106.72      2.83 o
   4   2  11       94.23       78.30      2.35 o
   5   2  11       17.45       16.11      1.01 o
   6   2  11        6.50        7.95      0.68 o
   7   2  11        0.33        1.03      0.97 o
   8   2  11        6.21        4.64      1.10 o
   9   2  11        1.35        1.03      0.94 o
  10   2  11        2.91        5.10      1.58 o
  11   2  11        2.91        2.76      1.54 o
  12   2  11        1.35       -0.57      1.33 o
  -8   3  11        2.18        7.36      4.01 o
  -7   3  11       52.09       53.11      3.30 o
  -6   3  11        0.28        0.51      2.29 o
  -5   3  11        1.87        0.33      1.30 o
  -4   3  11        0.52        0.16      1.21 o
  -3   3  11       12.04        3.88      1.21 o
  -2   3  11        0.78       -0.87      0.87 o
  -1   3  11        8.65        8.58      1.47 o
   0   3  11        0.52       -0.32      0.79 o
   1   3  11       50.16       37.54      2.50 o
   2   3  11      179.19      148.03      3.73 o
   3   3  11       83.72       73.30      2.20 o
   4   3  11       25.56       27.17      1.24 o
   5   3  11      105.83      103.68      2.43 o
   6   3  11        7.82        9.35      1.23 o
   7   3  11        0.60        0.28      0.82 o
   8   3  11        9.92        8.45      1.17 o
   9   3  11        4.10        2.32      0.90 o
  10   3  11        4.85        5.50      1.05 o
  11   3  11        0.00        0.92      0.99 o
  12   3  11        0.16       -0.77      0.96 o
  -8   4  11        1.44        0.45      3.28 o
  -7   4  11        8.01        8.73      2.63 o
  -6   4  11       17.06       13.75      2.77 o
  -5   4  11       55.51       57.07      3.11 o
  -4   4  11       35.39       33.04      3.31 o
  -3   4  11       75.76       76.36      3.41 o
  -2   4  11       53.34       47.04      2.55 o
  -1   4  11       35.86       32.23      2.87 o
   0   4  11       27.61       25.32      1.60 o
   1   4  11       16.36       17.18      1.31 o
   2   4  11       78.49       72.25      3.23 o
   3   4  11       63.05       62.89      1.96 o
   4   4  11        2.92        2.76      0.62 o
   5   4  11        0.34        0.63      0.50 o
   6   4  11       50.38       36.93      2.07 o
   7   4  11       42.43       39.79      2.06 o
   8   4  11        7.11        5.56      2.01 o
   9   4  11        4.27        1.73      1.13 o
  10   4  11        0.04       -0.12      0.71 o
  11   4  11        1.54        1.12      0.80 o
  12   4  11        9.97        8.13      1.15 o
  -7   5  11        4.33       11.26      2.86 o
  -6   5  11      113.32      123.21      8.56 o
  -5   5  11      147.02      170.59      9.81 o
  -4   5  11       14.26       10.09      3.04 o
  -3   5  11       18.71       19.40      2.29 o
  -2   5  11       31.51       29.49      2.52 o
  -1   5  11       26.26       30.38      1.87 o
   0   5  11       11.11       12.98      1.73 o
   1   5  11       39.76       42.00      2.49 o
   2   5  11        1.10        0.65      0.95 o
   3   5  11        2.05       -0.21      0.51 o
   4   5  11        2.89        1.71      0.52 o
   5   5  11       11.43       13.36      1.36 o
   6   5  11       22.83       17.59      1.41 o
   7   5  11        0.21       -0.41      0.73 o
   8   5  11       11.64        9.96      2.05 o
   9   5  11       13.44       11.16      1.87 o
  10   5  11        1.48        1.24      0.71 o
  11   5  11        5.67        6.28      0.86 o
  12   5  11       21.84       25.73      1.62 o
  -7   6  11        7.37        7.73      3.70 o
  -6   6  11       29.45       23.25      4.16 o
  -5   6  11        7.39        2.31      2.65 o
  -4   6  11       10.12        8.25      2.83 o
  -3   6  11       34.95       38.02      2.96 o
  -2   6  11       21.21       29.45      2.56 o
  -1   6  11       89.08       94.97     11.76 o
   0   6  11        1.02        2.66      1.66 o
   1   6  11       97.86       91.14      5.76 o
   2   6  11      158.75      144.98      6.36 o
   3   6  11       71.63       65.77      1.98 o
   4   6  11        0.57        0.88      0.53 o
   5   6  11        7.39        5.56      1.13 o
   6   6  11       41.95       47.31      1.83 o
   7   6  11        4.87        2.81      1.19 o
   8   6  11        0.21       -0.79      0.94 o
   9   6  11       41.85       37.57      2.00 o
  10   6  11        6.15        7.24      0.78 o
  -7   7  11        1.53       -2.66      2.66 o
  -6   7  11       10.47       10.15      3.59 o
  -5   7  11        0.62        0.21      2.11 o
  -4   7  11        4.57        7.26      2.94 o
  -3   7  11       36.91       38.05      4.24 o
  -2   7  11       16.69       14.97      3.21 o
  -1   7  11        3.57        2.66      1.58 o
   0   7  11        3.19        3.71      1.45 o
   1   7  11       18.98       20.26      1.94 o
   2   7  11        6.07        3.57      1.15 o
   3   7  11        0.00       -0.43      0.83 o
   4   7  11        0.68        1.34      0.54 o
   5   7  11       44.69       52.09      2.50 o
   6   7  11        2.00        2.72      1.01 o
   7   7  11        1.51        1.33      0.79 o
   8   7  11      124.93      115.02      4.04 o
   9   7  11        0.20        0.10      0.62 o
  -6   8  11       14.81       24.61      4.47 o
  -5   8  11        0.06       -2.36      2.36 o
  -4   8  11       27.76       26.48      4.21 o
  -3   8  11       13.34       11.76      3.12 o
  -2   8  11       19.04       19.33      2.38 o
  -1   8  11       31.18       31.09      2.63 o
   0   8  11        7.53        6.15      1.52 o
   1   8  11       14.30       10.72      1.63 o
   2   8  11        5.03        7.67      1.42 o
   3   8  11        1.22        2.07      1.02 o
   4   8  11       48.76       49.60      1.79 o
   5   8  11       21.39       23.22      1.77 o
   6   8  11       15.39       14.48      1.40 o
   7   8  11        5.57        6.49      1.03 o
   8   8  11        9.07        4.34      1.23 o
   9   8  11        0.84        0.71      0.66 o
  -5   9  11        0.01       -0.84      2.91 o
  -4   9  11        5.11        5.82      3.01 o
  -3   9  11       37.51       45.05      5.05 o
  -2   9  11        6.94        7.68      1.97 o
  -1   9  11        0.77       -0.55      1.40 o
   0   9  11       84.54       87.13      4.19 o
   1   9  11        0.10       -1.12      1.33 o
   2   9  11       19.94       17.09      1.86 o
   3   9  11      100.92      105.10      4.58 o
   4   9  11       91.68       94.74      3.42 o
   5   9  11       74.00       82.11      3.44 o
   6   9  11        1.95        0.47      1.17 o
   7   9  11        1.13        0.17      0.85 o
   8   9  11        2.68        1.85      0.97 o
   9   9  11        0.46        0.76      0.93 o
  10   9  11        4.71        3.15      0.91 o
  -4  10  11        1.36        4.00      2.83 o
  -3  10  11        5.91        5.96      2.83 o
  -2  10  11        4.07        3.75      2.36 o
  -1  10  11        2.19        1.45      1.49 o
   0  10  11        6.28        4.95      1.67 o
   1  10  11        9.02        8.20      1.72 o
   2  10  11       21.23       18.13      3.16 o
   3  10  11       21.12       25.42      2.05 o
   4  10  11       52.17       60.04      2.71 o
   5  10  11        4.84        1.51      1.66 o
   6  10  11        1.81        1.77      1.62 o
   7  10  11        0.58        0.38      0.90 o
   8  10  11        0.36        0.79      0.89 o
   9  10  11        2.37        2.72      0.85 o
  10  10  11        1.96        2.89      1.32 o
  -3  11  11        0.49        1.45      2.66 o
  -2  11  11        2.14        1.45      2.71 o
  -1  11  11        0.52        1.53      1.59 o
   0  11  11        0.70        1.42      1.57 o
   1  11  11        2.38        0.96      2.12 o
   2  11  11        0.46       -0.46      1.26 o
   3  11  11       61.97       70.30      3.46 o
   4  11  11        9.39        9.75      1.44 o
   5  11  11        0.29       -0.81      1.64 o
   6  11  11        3.23        2.62      1.79 o
   7  11  11        4.11        4.58      1.90 o
   8  11  11       16.26       21.83      1.74 o
   9  11  11        3.29        6.30      1.11 o
  10  11  11        0.07        0.02      1.13 o
  -1  12  11       11.72       15.90      3.59 o
   0  12  11        1.47        3.09      1.84 o
   1  12  11       23.65       29.13      2.85 o
   2  12  11        4.13        4.60      1.72 o
   3  12  11        0.89        2.21      1.42 o
   4  12  11        6.54        6.22      1.42 o
   5  12  11        6.76       11.31      2.55 o
   6  12  11       62.80       79.69      5.48 o
   7  12  11        4.44        7.75      2.26 o
   8  12  11        2.10        1.82      1.82 o
   9  12  11       11.29       13.87      2.29 o
   1  13  11        0.02        3.41      2.92 o
   2  13  11        0.02       -1.32      1.53 o
   3  13  11        7.40        4.77      1.75 o
   4  13  11       41.38       54.70      7.16 o
   5  13  11        0.46       -1.49      2.10 o
   6  13  11        6.05        5.12      2.40 o
   7  13  11        5.35        3.02      2.11 o
   8  13  11        1.13       -0.03      1.82 o
   4  14  11        0.10       -0.15      2.21 o
  -1  -6  12       10.82        8.48      3.48 o
   0  -6  12        0.59        1.23      2.45 o
   1  -6  12        0.01        1.97      2.62 o
  -3  -5  12        1.70        0.75      2.76 o
  -2  -5  12       11.37        6.51      3.15 o
  -1  -5  12        0.07       -2.16      2.40 o
   0  -5  12        0.01       -1.09      2.03 o
   1  -5  12       19.68       14.56      3.38 o
   2  -5  12        9.29       11.81      3.25 o
   3  -5  12        0.57        1.88      2.32 o
   4  -5  12        6.64        8.76      2.97 o
  -4  -4  12        2.44        2.86      3.07 o
  -3  -4  12       42.64       37.01      4.68 o
  -2  -4  12       18.35       19.25      3.85 o
  -1  -4  12        0.55       -1.66      1.66 o
   0  -4  12       22.04       28.84      4.11 o
   1  -4  12        0.45        1.62      2.14 o
   2  -4  12        6.03        6.14      2.65 o
   3  -4  12        0.04       -1.19      1.59 o
   4  -4  12        5.98        5.70      2.67 o
   5  -4  12        5.72        8.70      1.38 o
   6  -4  12        2.39        2.38      0.92 o
   7  -4  12       33.95       53.73      5.13 o
  -6  -3  12        2.50       -2.60      2.60 o
  -5  -3  12       13.85       11.06      3.48 o
  -4  -3  12        0.14        2.16      2.81 o
  -3  -3  12        2.67        3.49      2.58 o
  -2  -3  12        0.16       -0.73      2.23 o
  -1  -3  12       14.46        5.18      2.53 o
   0  -3  12        3.66        1.48      2.42 o
   1  -3  12        3.20        2.96      2.32 o
   2  -3  12       25.04       24.24      3.44 o
   3  -3  12        5.81        8.00      1.30 o
   4  -3  12        1.41       -0.42      0.94 o
   5  -3  12       29.32       35.51      2.00 o
   6  -3  12        9.93       10.14      0.85 o
   7  -3  12        6.12       10.53      1.88 o
   8  -3  12        3.12        3.79      2.36 o
  -6  -2  12        3.79        7.03      3.79 o
  -5  -2  12        9.40       11.58      3.35 o
  -4  -2  12        1.85        1.88      2.63 o
  -3  -2  12       12.83        8.98      2.89 o
  -2  -2  12        4.78        2.66      2.44 o
  -1  -2  12        3.48        2.66      2.14 o
   0  -2  12        5.34        3.28      2.19 o
   1  -2  12        0.93        3.48      1.49 o
   2  -2  12        0.08        1.02      0.96 o
   3  -2  12        8.78        7.98      1.23 o
   4  -2  12        0.07        0.53      0.87 o
   5  -2  12        0.15       -0.14      0.76 o
   6  -2  12       10.96       11.88      1.80 o
   7  -2  12        0.09       -0.47      1.18 o
   8  -2  12       39.53       39.75      2.66 o
   9  -2  12        1.21        1.08      1.28 o
  -7  -1  12        0.50       -1.45      4.00 o
  -6  -1  12       15.88       11.29      2.93 o
  -5  -1  12        7.50        8.02      2.38 o
  -4  -1  12        5.32        3.70      2.73 o
  -3  -1  12        0.02        4.05      2.49 o
  -2  -1  12       43.89       44.55      4.60 o
  -1  -1  12        2.56        2.32      2.18 o
   0  -1  12        1.01        0.84      1.22 o
   1  -1  12        0.14       -0.64      0.87 o
   2  -1  12        4.19        2.96      1.03 o
   3  -1  12       53.84       48.40      2.16 o
   4  -1  12        5.94        5.40      0.96 o
   5  -1  12        5.48        7.50      1.46 o
   6  -1  12        9.65        8.40      1.52 o
   7  -1  12        3.12        3.39      1.27 o
   8  -1  12        0.72        0.53      1.06 o
   9  -1  12        0.00        0.32      0.80 o
  10  -1  12        0.06        0.32      1.82 o
  -7   0  12        9.81        5.59      4.19 o
  -6   0  12        7.27        4.15      2.28 o
  -5   0  12        3.52        4.25      2.11 o
  -4   0  12        9.27       10.87      3.14 o
  -3   0  12        7.00        2.71      2.31 o
  -2   0  12       44.34       36.08      4.14 o
  -1   0  12        6.87        7.81      1.69 o
   0   0  12       40.39       42.48      3.63 o
   1   0  12        6.02        4.74      1.08 o
   2   0  12       18.56       19.14      1.49 o
   3   0  12       48.97       37.99      1.87 o
   4   0  12        7.97        6.76      0.93 o
   5   0  12       12.72       13.93      2.72 o
   6   0  12        3.65        5.15      1.24 o
   7   0  12        0.14       -0.07      0.93 o
   8   0  12        5.38        6.72      1.04 o
   9   0  12        0.02        0.49      1.66 o
  10   0  12        0.36        0.21      1.66 o
  -7   1  12       14.25       12.20      4.50 o
  -6   1  12        6.22        6.21      2.43 o
  -5   1  12        3.67        2.58      2.65 o
  -4   1  12       19.28       23.95      3.85 o
  -3   1  12       10.09       14.07      3.23 o
  -2   1  12       17.37       11.49      2.65 o
  -1   1  12       17.85       19.98      2.20 o
   0   1  12        0.04       -0.81      0.81 o
   1   1  12        9.12       10.66      1.24 o
   2   1  12      142.52      129.47      3.69 o
   3   1  12        6.83        5.88      0.95 o
   4   1  12       27.87       23.90      1.96 o
   5   1  12       19.41       16.84      1.63 o
   6   1  12        0.00        1.69      0.98 o
   7   1  12        0.03        0.06      0.76 o
   8   1  12        0.20        0.18      1.51 o
   9   1  12       25.97       27.76      3.01 o
  10   1  12       17.49       16.44      2.52 o
  11   1  12        0.39        0.80      1.59 o
  -6   2  12        0.76        3.44      2.88 o
  -5   2  12        5.90        5.28      2.99 o
  -4   2  12       26.37       23.88      3.83 o
  -3   2  12        3.13        3.12      2.23 o
  -2   2  12        6.56        4.22      2.31 o
  -1   2  12       75.16       80.76      3.98 o
   0   2  12       35.14       27.78      1.80 o
   1   2  12        0.23        0.07      0.83 o
   2   2  12       29.73       29.88      2.60 o
   3   2  12       13.47       10.99      1.47 o
   4   2  12        2.61        2.07      1.62 o
   5   2  12       25.60       33.36      2.56 o
   6   2  12        4.84        4.34      0.86 o
   7   2  12       37.70       36.46      3.23 o
   8   2  12        5.30        4.71      1.69 o
   9   2  12        0.13        0.11      1.41 o
  10   2  12       31.73       37.69      3.28 o
  11   2  12        2.90        4.16      1.77 o
  -7   3  12       33.50       39.28      5.57 o
  -6   3  12        1.04        3.22      3.07 o
  -5   3  12        5.79        4.39      2.96 o
  -4   3  12        1.59        0.89      2.27 o
  -3   3  12        4.17        5.96      2.44 o
  -2   3  12        1.01        0.75      1.67 o
  -1   3  12      129.13      137.51      4.14 o
   0   3  12        1.08        1.48      0.90 o
   1   3  12       90.55       93.64      3.01 o
   2   3  12        0.01       -0.12      0.69 o
   3   3  12        1.60        3.60      1.13 o
   4   3  12       87.43       82.27      3.26 o
   5   3  12       17.14       15.95      1.06 o
   6   3  12        3.94        5.38      1.22 o
   7   3  12        1.87        2.68      1.04 o
   8   3  12       11.30       15.05      3.96 o
   9   3  12        0.76        1.88      1.04 o
  10   3  12       12.84       15.01      2.03 o
  11   3  12        5.62        6.94      1.74 o
  -7   4  12        9.32       15.56      4.16 o
  -6   4  12       12.34        9.41      3.38 o
  -5   4  12        0.49       -0.23      2.52 o
  -4   4  12        6.90        9.63      3.27 o
  -3   4  12        3.51        1.85      2.27 o
  -2   4  12       75.90       85.44      4.19 o
  -1   4  12        9.97       13.60      1.49 o
   0   4  12       16.91       14.65      1.40 o
   1   4  12       16.85       13.81      1.27 o
   2   4  12        1.46        1.81      1.03 o
   3   4  12        2.14        1.45      2.15 o
   4   4  12       33.23       30.19      1.87 o
   5   4  12        0.59        0.19      0.48 o
   6   4  12       32.68       33.82      2.11 o
   7   4  12        0.17       -0.04      0.91 o
   8   4  12        0.00        0.19      0.89 o
   9   4  12        0.24        0.20      0.87 o
  10   4  12        1.20       -0.85      0.85 o
  11   4  12        4.65        3.61      1.06 o
  12   4  12        2.91        2.69      1.04 o
  -6   5  12       39.90       36.31      5.12 o
  -5   5  12        0.53        0.96      2.45 o
  -4   5  12       25.28       26.72      4.01 o
  -3   5  12        5.76        3.72      2.24 o
  -2   5  12       16.46       18.97      2.88 o
  -1   5  12        1.85        0.01      0.96 o
   0   5  12        3.74        3.63      1.33 o
   1   5  12       22.47       22.63      1.97 o
   2   5  12       32.07       28.54      4.26 o
   3   5  12        0.63        1.93      1.33 o
   4   5  12        0.79        0.24      0.65 o
   5   5  12        2.82        2.41      1.00 o
   6   5  12        1.04        1.25      0.94 o
   7   5  12       11.60        8.08      1.39 o
   8   5  12       28.90       32.05      1.96 o
   9   5  12        0.35        0.90      0.83 o
  10   5  12       10.18       10.04      1.14 o
  11   5  12       35.00       42.99      2.05 o
  12   5  12        4.32        3.99      0.92 o
  -6   6  12        0.48        0.23      3.02 o
  -5   6  12        3.15        4.39      2.79 o
  -4   6  12        0.38        1.87      2.47 o
  -3   6  12       28.67       31.53      4.09 o
  -2   6  12        4.14        3.79      1.63 o
  -1   6  12        8.44        6.01      2.23 o
   0   6  12       42.59       42.06      3.30 o
   1   6  12        0.33        0.92      1.01 o
   2   6  12        5.50        5.56      1.29 o
   3   6  12        9.51        7.24      2.23 o
   4   6  12        3.62        3.48      0.74 o
   5   6  12       49.22       49.21      2.86 o
   6   6  12       21.20       17.66      1.27 o
   7   6  12        1.36        1.74      0.99 o
   8   6  12       62.84       63.12      2.59 o
   9   6  12        0.73        0.77      0.80 o
  10   6  12        2.25        2.03      0.77 o
  11   6  12        3.76        2.79      0.73 o
  -6   7  12        1.70        2.11      2.89 o
  -5   7  12        0.41        1.09      2.65 o
  -4   7  12        0.01        1.01      2.27 o
  -3   7  12        5.06        7.85      2.73 o
  -2   7  12        0.13        0.29      1.50 o
  -1   7  12        1.63        1.47      1.34 o
   0   7  12        0.24       -0.30      1.18 o
   1   7  12       24.38       23.96      2.44 o
   2   7  12       15.66       17.53      1.79 o
   3   7  12        0.17       -0.25      0.88 o
   4   7  12       58.09       61.57      2.04 o
   5   7  12        0.86        1.03      1.00 o
   6   7  12       11.13       11.31      1.40 o
   7   7  12        4.69        5.38      1.18 o
   8   7  12        7.00        5.85      1.00 o
   9   7  12       11.00        9.24      1.01 o
  10   7  12       13.52       13.70      1.00 o
  -5   8  12       11.67       12.01      3.85 o
  -4   8  12        0.73        3.02      2.53 o
  -3   8  12        9.00        6.69      3.05 o
  -2   8  12        0.38        2.84      2.13 o
  -1   8  12        5.23        8.26      1.93 o
   0   8  12       13.54       10.87      1.98 o
   1   8  12        0.52        0.15      1.15 o
   2   8  12        0.30        0.33      1.04 o
   3   8  12        3.22        1.14      1.85 o
   4   8  12        9.42        6.21      1.07 o
   5   8  12       26.19       26.85      2.86 o
   6   8  12        0.01        0.16      0.91 o
   7   8  12       16.39       17.38      1.48 o
   8   8  12        5.76        4.24      1.01 o
   9   8  12       15.51       19.28      1.49 o
  10   8  12        1.72        0.84      0.58 o
  -4   9  12        0.44        0.83      2.49 o
  -3   9  12        0.17        0.80      2.27 o
  -2   9  12       54.13       52.83      5.23 o
  -1   9  12        0.24       -1.40      1.40 o
   0   9  12        0.17       -1.23      1.23 o
   1   9  12       30.63       20.86      2.17 o
   2   9  12        4.45        1.11      1.27 o
   3   9  12       32.83       29.23      2.14 o
   4   9  12       10.75        9.98      1.32 o
   5   9  12        0.55        0.99      1.59 o
   6   9  12        0.16        1.88      1.43 o
   7   9  12        2.99        2.00      1.01 o
   8   9  12       12.24       13.90      1.36 o
   9   9  12        7.32        8.02      1.06 o
  10   9  12        3.26        2.68      0.72 o
  -3  10  12       22.37       24.82      4.34 o
  -2  10  12       16.60       18.96      3.87 o
  -1  10  12        0.61        1.36      2.01 o
   0  10  12       21.37       25.85      2.64 o
   1  10  12        0.08        0.96      1.43 o
   2  10  12        2.57        1.56      1.29 o
   3  10  12       11.15        7.76      1.47 o
   4  10  12        4.79        7.02      1.23 o
   5  10  12        0.20       -1.32      1.54 o
   6  10  12        0.01        1.71      1.69 o
   7  10  12        3.42        1.85      1.53 o
   8  10  12       11.22       12.32      1.40 o
   9  10  12       15.63       16.67      1.40 o
  10  10  12        7.04        6.70      0.96 o
  -2  11  12        3.91        8.61      3.33 o
  -1  11  12       23.09       20.26      3.70 o
   0  11  12       11.95       19.05      2.68 o
   1  11  12       30.26       34.90      2.90 o
   2  11  12        6.46        5.26      1.72 o
   3  11  12        1.63        0.23      1.25 o
   4  11  12       27.13       28.27      2.04 o
   5  11  12       28.11       25.57      3.28 o
   6  11  12        6.20        4.86      2.05 o
   7  11  12        6.30        8.68      2.19 o
   8  11  12       18.88       16.34      2.50 o
   9  11  12        5.43        7.91      1.22 o
  10  11  12        1.09        3.40      1.05 o
   0  12  12        1.36        1.56      2.78 o
   1  12  12       19.08       25.01      2.87 o
   2  12  12        0.26       -1.16      1.50 o
   3  12  12        0.09       -0.79      1.80 o
   4  12  12       29.14       35.98      2.46 o
   5  12  12        4.19        1.93      2.21 o
   6  12  12        0.00        0.71      2.00 o
   7  12  12       12.45       17.04      2.83 o
   8  12  12        2.40        4.11      1.98 o
   1  13  12        0.01       -1.67      2.26 o
   2  13  12       37.26       58.32      5.70 o
   3  13  12        1.12        0.98      1.64 o
   4  13  12       32.17       41.13      2.76 o
   5  13  12        2.61        0.63      2.40 o
   6  13  12        0.58        1.59      2.18 o
  -2  -4  13        0.00        1.48      2.71 o
  -1  -4  13        1.48        0.26      2.58 o
   0  -4  13        9.25       11.26      3.18 o
   1  -4  13        4.07        6.09      2.96 o
   2  -4  13       10.26        6.79      3.02 o
   3  -4  13        3.42        2.47      2.45 o
  -4  -3  13        0.84        2.44      2.97 o
  -3  -3  13        6.21        9.20      3.36 o
  -2  -3  13        5.15        4.78      3.07 o
  -1  -3  13        0.00        0.18      2.37 o
   0  -3  13        2.81        1.20      2.29 o
   1  -3  13        9.01        8.61      2.89 o
   2  -3  13        5.06        6.77      2.62 o
   3  -3  13        4.47        5.63      1.76 o
   4  -3  13       17.32       19.10      2.08 o
   5  -3  13       32.09       38.59      3.35 o
   6  -3  13       12.06       16.90      3.22 o
  -4  -2  13        0.11        2.34      2.94 o
  -3  -2  13        0.62        1.28      2.21 o
  -2  -2  13        1.93        4.22      2.45 o
  -1  -2  13        0.00        1.75      2.27 o
   0  -2  13        0.65        2.76      2.26 o
   1  -2  13        0.66       -0.23      2.14 o
   2  -2  13        4.79        5.31      1.61 o
   3  -2  13        0.08        0.55      1.01 o
   4  -2  13       14.35       16.54      1.53 o
   5  -2  13       20.44       22.69      2.06 o
   6  -2  13        0.03       -1.13      1.13 o
   7  -2  13        5.67        6.42      1.66 o
   8  -2  13        1.09       -0.67      1.84 o
  -5  -1  13        0.32        0.10      2.42 o
  -4  -1  13        0.07       -0.08      2.36 o
  -3  -1  13        0.38       -2.00      2.00 o
  -2  -1  13        0.26       -0.58      1.90 o
  -1  -1  13        6.21        5.57      2.66 o
   0  -1  13        0.05       -0.02      1.79 o
   1  -1  13        6.41        4.76      1.50 o
   2  -1  13        0.15        0.32      0.96 o
   3  -1  13       20.29       22.22      1.62 o
   4  -1  13        1.44        1.30      0.85 o
   5  -1  13        0.79        0.19      1.18 o
   6  -1  13        1.32        1.60      1.35 o
   7  -1  13        0.96        0.45      1.21 o
   8  -1  13        9.94        8.81      1.55 o
   9  -1  13       16.78       23.64      3.35 o
  -5   0  13        1.63        1.17      2.79 o
  -4   0  13       10.61       10.93      3.51 o
  -3   0  13        1.08        0.13      2.24 o
  -2   0  13       14.01       11.16      3.04 o
  -1   0  13        2.16       -1.30      1.95 o
   0   0  13        0.41        0.59      1.27 o
   1   0  13        0.97        1.08      0.97 o
   2   0  13        1.54       -0.39      0.87 o
   3   0  13        0.39        0.37      0.85 o
   4   0  13       22.42       20.45      1.29 o
   5   0  13        5.52        5.01      1.44 o
   6   0  13       14.54       18.44      4.01 o
   7   0  13       48.37       52.13      2.71 o
   8   0  13        7.71        5.59      2.26 o
   9   0  13       12.44       13.21      2.75 o
  -6   1  13       11.96       11.03      3.85 o
  -5   1  13        0.04        0.31      2.58 o
  -4   1  13       78.02       87.49      7.13 o
  -3   1  13        0.09        0.67      2.24 o
  -2   1  13        1.48        3.41      2.32 o
  -1   1  13       16.50       20.26      2.33 o
   0   1  13        8.08       11.74      1.90 o
   1   1  13        0.14        1.46      0.97 o
   2   1  13       13.12       11.32      1.29 o
   3   1  13       15.13       15.35      1.28 o
   4   1  13       16.07       16.54      1.82 o
   5   1  13        9.61        9.39      1.47 o
   6   1  13        0.02       -0.20      0.97 o
   7   1  13        4.26        2.81      1.01 o
   8   1  13       25.78       24.47      3.07 o
   9   1  13        0.08       -0.80      1.58 o
  10   1  13       25.97       26.32      3.17 o
  -6   2  13       11.89       13.52      4.00 o
  -5   2  13        1.62        0.02      2.52 o
  -4   2  13       31.98       39.10      4.92 o
  -3   2  13        0.05       -0.29      2.24 o
  -2   2  13       16.50       15.60      3.22 o
  -1   2  13        3.82        4.92      1.67 o
   0   2  13        0.33        0.30      0.93 o
   1   2  13       19.59       13.66      1.39 o
   2   2  13        5.28        2.40      0.92 o
   3   2  13      114.00      102.41      2.92 o
   4   2  13       23.25       23.55      2.05 o
   5   2  13       44.64       43.71      2.44 o
   6   2  13       30.66       25.64      1.77 o
   7   2  13        3.63        4.22      1.93 o
   8   2  13       71.59       75.14      4.86 o
   9   2  13        0.07       -1.36      1.36 o
  10   2  13        0.29        1.14      1.58 o
  -6   3  13        2.27        2.50      2.86 o
  -5   3  13       41.48       43.64      5.25 o
  -4   3  13       27.79       31.52      4.47 o
  -3   3  13       29.41       29.13      4.05 o
  -2   3  13        1.43       -1.12      1.92 o
  -1   3  13       31.40       29.71      2.79 o
   0   3  13       12.83       13.18      1.42 o
   1   3  13        9.72        7.33      1.16 o
   2   3  13        2.37        1.23      0.81 o
   3   3  13       16.49       24.17      2.01 o
   4   3  13       31.34       25.57      1.96 o
   5   3  13       12.56       15.38      1.44 o
   6   3  13        0.07        0.94      1.54 o
   7   3  13        0.67        1.32      1.51 o
   8   3  13       17.17       22.14      2.58 o
   9   3  13        1.40        1.59      1.61 o
  10   3  13        2.26        1.67      1.58 o
  11   3  13        0.41        1.14      1.54 o
  -6   4  13        2.22        3.69      3.05 o
  -5   4  13       48.39       42.57      5.43 o
  -4   4  13        8.98        7.44      3.07 o
  -3   4  13        4.58        3.36      2.63 o
  -2   4  13        0.06       -0.99      2.00 o
  -1   4  13       12.84        8.63      1.85 o
   0   4  13       36.52       37.33      2.08 o
   1   4  13       12.27        9.13      1.21 o
   2   4  13       35.67       31.74      3.53 o
   3   4  13        7.49        9.54      1.45 o
   4   4  13        6.11        7.86      1.29 o
   5   4  13       16.32       18.98      1.43 o
   6   4  13        6.90        7.39      1.88 o
   7   4  13        0.43        0.50      1.49 o
   8   4  13        4.58        4.91      1.64 o
   9   4  13        7.04        5.98      1.71 o
  10   4  13        0.87       -1.23      1.23 o
  11   4  13       12.10       13.14      2.01 o
  -5   5  13       23.27       15.73      4.00 o
  -4   5  13       18.94       19.41      4.00 o
  -3   5  13       28.59       33.52      4.40 o
  -2   5  13        3.63        3.59      2.36 o
  -1   5  13       28.14       30.63      2.61 o
   0   5  13       33.08       35.23      3.42 o
   1   5  13        8.69        9.63      1.70 o
   2   5  13       14.45       13.82      1.68 o
   3   5  13        2.38        2.20      1.11 o
   4   5  13       16.13       14.97      1.49 o
   5   5  13       13.32        9.12      0.92 o
   6   5  13       13.98       13.97      2.19 o
   7   5  13        8.67       14.83      2.14 o
   8   5  13        0.15        0.97      1.01 o
   9   5  13       64.05       73.20      3.07 o
  10   5  13        9.26       10.44      1.33 o
  11   5  13        2.36        3.67      1.02 o
  -5   6  13        2.55        5.65      3.18 o
  -4   6  13        1.98        4.26      2.91 o
  -3   6  13        4.68        8.69      3.14 o
  -2   6  13        0.09       -0.78      1.95 o
  -1   6  13       14.17       12.09      2.01 o
   0   6  13        0.67        0.34      1.25 o
   1   6  13        0.01        2.20      1.23 o
   2   6  13        5.79        9.83      1.56 o
   3   6  13        6.11        6.39      1.31 o
   4   6  13        1.33        0.31      0.91 o
   5   6  13        0.91        0.16      1.45 o
   6   6  13       19.91       12.74      2.16 o
   7   6  13        7.56        5.12      1.04 o
   8   6  13       10.13       11.76      1.37 o
   9   6  13       30.55       30.76      1.88 o
  10   6  13        0.01       -0.46      0.83 o
  11   6  13        0.18        0.92      0.78 o
  -4   7  13        0.12       -2.29      2.29 o
  -3   7  13        2.07        2.68      2.70 o
  -2   7  13        3.71        5.64      2.89 o
  -1   7  13        3.58        3.02      1.60 o
   0   7  13        6.31        7.80      2.21 o
   1   7  13       21.11       21.94      2.17 o
   2   7  13        5.10        6.36      1.41 o
   3   7  13        1.34        1.19      1.07 o
   4   7  13        8.25       11.52      2.10 o
   5   7  13       10.25       13.16      2.23 o
   6   7  13        2.88        5.95      1.80 o
   7   7  13        4.19        6.71      1.99 o
   8   7  13        2.22        1.15      0.94 o
   9   7  13       13.22       15.77      1.35 o
  10   7  13        3.88        2.70      0.84 o
  11   7  13        1.50        1.86      0.71 o
  -4   8  13        3.45       -0.58      2.65 o
  -3   8  13        0.00       -0.94      2.37 o
  -2   8  13        6.42        6.56      2.78 o
  -1   8  13        4.67        6.39      1.86 o
   0   8  13        4.20        4.21      1.62 o
   1   8  13       23.82       20.85      2.17 o
   2   8  13       14.64       17.81      1.97 o
   3   8  13        6.77        8.62      3.49 o
   4   8  13        3.19        6.62      1.15 o
   5   8  13       12.30       17.56      2.60 o
   6   8  13        2.03        2.75      1.67 o
   7   8  13        8.50       13.35      1.48 o
   8   8  13        2.51        2.79      1.06 o
   9   8  13        1.44        2.17      0.88 o
  10   8  13        5.11        5.86      0.91 o
  -3   9  13        1.68        1.10      2.91 o
  -2   9  13        0.22        1.15      2.45 o
  -1   9  13        1.82       -0.55      1.48 o
   0   9  13       16.06       18.48      2.38 o
   1   9  13        5.57        8.22      1.80 o
   2   9  13        5.51        6.94      1.59 o
   3   9  13        0.11       -0.25      1.11 o
   4   9  13        9.34       10.86      2.60 o
   5   9  13        6.12       11.24      2.34 o
   6   9  13        1.82        0.54      1.58 o
   7   9  13       12.48       18.36      2.37 o
   8   9  13       39.05       47.39      2.43 o
   9   9  13        0.06       -0.82      0.82 o
  10   9  13        3.75        3.48      0.85 o
  -1  10  13        0.94       -0.21      2.49 o
   0  10  13        6.69        4.94      1.81 o
   1  10  13       13.94       24.01      2.53 o
   2  10  13       23.33       22.42      2.31 o
   3  10  13        1.25        0.78      1.16 o
   4  10  13        5.78        7.59      1.26 o
   5  10  13        2.24        3.40      2.03 o
   6  10  13        0.37        0.13      1.49 o
   7  10  13        0.06        0.75      1.56 o
   8  10  13       27.29       31.11      2.91 o
   9  10  13        1.36        0.99      0.95 o
   0  11  13       11.56       16.52      3.85 o
   1  11  13        3.08        5.09      1.84 o
   2  11  13       34.96       43.32      3.16 o
   3  11  13        7.55       10.74      1.81 o
   4  11  13        3.26        3.41      1.19 o
   5  11  13       34.96       33.45      3.67 o
   6  11  13        3.19        3.64      2.03 o
   7  11  13        0.48        0.26      1.74 o
   8  11  13        8.89       10.77      2.18 o
   9  11  13        0.94        2.11      1.49 o
   1  12  13        9.87       14.31      3.64 o
   2  12  13        0.94        1.41      2.55 o
   3  12  13        9.12        7.87      3.81 o
   4  12  13        0.17       -0.72      1.09 o
   5  12  13        6.79        1.80      2.27 o
   6  12  13        0.19       -0.39      1.90 o
   7  12  13       12.30       14.96      2.66 o
  -2  -2  14        0.90        0.76      2.75 o
  -1  -2  14        0.54        0.88      2.75 o
   0  -2  14        6.60        8.03      3.22 o
   1  -2  14       14.99       16.54      3.56 o
   2  -2  14        2.11       -0.83      2.16 o
   3  -2  14       10.56       11.94      1.52 o
   4  -2  14        0.02        0.02      1.01 o
   5  -2  14        4.65        5.51      2.96 o
   6  -2  14        6.06        9.96      2.99 o
  -3  -1  14        0.04        0.11      2.60 o
  -2  -1  14        0.65       -1.51      2.37 o
  -1  -1  14        6.88        8.95      3.15 o
   0  -1  14       13.36       12.54      3.27 o
   1  -1  14        1.66        1.58      2.40 o
   2  -1  14        5.44        1.87      1.59 o
   3  -1  14       17.09       21.23      3.73 o
   4  -1  14       18.55       19.64      1.48 o
   5  -1  14       18.19       20.50      2.23 o
   6  -1  14        1.49        0.52      1.41 o
   7  -1  14        1.92       -1.74      1.74 o
  -4   0  14        0.92       -0.21      2.89 o
  -3   0  14        0.20        1.51      2.66 o
  -2   0  14        0.33        4.26      2.55 o
  -1   0  14        2.95        1.25      2.23 o
   0   0  14        0.88        0.71      2.11 o
   1   0  14        3.30        1.26      1.68 o
   2   0  14        2.57        1.65      1.10 o
   3   0  14        0.57       -0.83      0.83 o
   4   0  14        0.02       -1.18      1.18 o
   5   0  14       26.58       34.65      2.60 o
   6   0  14        4.50        6.40      2.32 o
   7   0  14        4.77        7.41      1.43 o
   8   0  14       10.46       10.72      2.76 o
  -4   1  14        0.90        3.90      3.14 o
  -3   1  14       11.41        7.67      3.07 o
  -2   1  14       13.06       16.18      3.54 o
  -1   1  14        2.78        3.72      2.45 o
   0   1  14        0.54       -0.44      1.32 o
   1   1  14        2.21        3.82      1.19 o
   2   1  14       14.86       13.14      1.41 o
   3   1  14        0.94       -0.82      0.82 o
   4   1  14        0.00       -1.14      1.14 o
   5   1  14        0.04       -0.47      2.21 o
   6   1  14        5.04        6.16      1.39 o
   7   1  14       14.81       12.59      1.52 o
   8   1  14        7.29        5.77      2.27 o
   9   1  14        8.46       10.04      2.52 o
  -4   2  14       14.71       10.09      3.57 o
  -3   2  14       15.56       18.88      3.83 o
  -2   2  14        9.45       11.52      3.17 o
  -1   2  14        0.49        1.97      1.90 o
   0   2  14        0.11       -1.83      1.83 o
   1   2  14        0.56        0.20      0.95 o
   2   2  14        0.26       -0.70      0.82 o
   3   2  14       37.89       43.30      2.81 o
   4   2  14        5.11        4.68      1.38 o
   5   2  14        8.04        7.86      1.45 o
   6   2  14        2.64        2.33      1.05 o
   7   2  14        3.25        4.78      2.03 o
   8   2  14        1.28        2.40      1.93 o
   9   2  14        1.01        2.66      1.85 o
  -4   3  14        2.91        6.27      3.33 o
  -3   3  14       23.79       28.61      4.45 o
  -2   3  14        1.51        3.20      2.50 o
  -1   3  14        4.32        5.54      2.44 o
   0   3  14        2.01       -0.13      0.98 o
   1   3  14        3.61        5.29      1.67 o
   2   3  14        0.42        0.10      0.80 o
   3   3  14        5.84        2.62      1.37 o
   4   3  14       12.00       16.23      2.35 o
   5   3  14        0.01        0.02      1.01 o
   6   3  14        6.40        9.58      1.02 o
   7   3  14       25.63       30.06      3.14 o
   8   3  14       32.38       37.43      3.54 o
   9   3  14        2.84       -1.40      1.40 o
  10   3  14        2.52        5.73      1.97 o
  -4   4  14       47.63       48.09      5.69 o
  -3   4  14        4.87        3.93      2.53 o
  -2   4  14        5.16        3.85      2.65 o
  -1   4  14        0.02        2.94      1.58 o
   0   4  14       12.57       12.07      1.48 o
   1   4  14        8.02        9.39      1.80 o
   2   4  14        0.25        0.54      1.18 o
   3   4  14       10.82       12.87      1.73 o
   4   4  14       64.83       66.10      3.17 o
   5   4  14       18.44       18.82      1.54 o
   6   4  14       23.53       28.25      3.09 o
   7   4  14        9.03        9.49      2.16 o
   8   4  14        0.10       -1.40      1.40 o
   9   4  14        1.88        3.48      1.79 o
  10   4  14       24.19       31.03      3.02 o
  -4   5  14       30.41       26.25      4.48 o
  -3   5  14       12.87       15.22      3.54 o
  -2   5  14        3.35        2.44      2.55 o
  -1   5  14        9.73       11.07      4.03 o
   0   5  14        3.89        8.16      1.83 o
   1   5  14       50.42       60.10      3.43 o
   2   5  14        2.85        1.34      1.26 o
   3   5  14        2.24        2.65      1.27 o
   4   5  14        3.32        2.70      1.19 o
   5   5  14       10.67        9.63      1.21 o
   6   5  14        0.54        3.48      1.79 o
   7   5  14        2.54        3.20      1.69 o
   8   5  14        7.65        6.04      1.87 o
   9   5  14        5.52        5.17      1.77 o
  10   5  14       53.00       61.98      4.08 o
  -4   6  14       19.66       23.52      4.44 o
  -3   6  14        4.48        4.11      2.83 o
  -2   6  14        0.05       -1.97      1.97 o
  -1   6  14        9.21        9.12      2.05 o
   0   6  14        8.66        9.94      1.98 o
   1   6  14       48.10       58.07      3.43 o
   2   6  14        8.91       10.52      2.00 o
   3   6  14       32.35       40.01      2.57 o
   4   6  14       37.70       42.76      2.45 o
   5   6  14        0.00       -0.32      1.64 o
   6   6  14        6.10        5.39      1.90 o
   7   6  14       15.51       12.88      2.19 o
   8   6  14       27.51       31.58      2.94 o
   9   6  14        3.04        1.97      1.54 o
  10   6  14       36.47       39.72      2.32 o
  -3   7  14        2.80        1.28      2.75 o
  -2   7  14        4.03        2.65      2.52 o
  -1   7  14       29.06       30.69      2.90 o
   0   7  14        3.73        3.84      1.67 o
   1   7  14        0.99        2.75      1.58 o
   2   7  14       24.25       27.06      3.12 o
   3   7  14        1.89        2.31      1.23 o
   4   7  14       52.88       56.02      2.75 o
   5   7  14       12.79        7.96      2.29 o
   6   7  14       23.06       26.20      3.01 o
   7   7  14        7.77        7.78      1.92 o
   8   7  14       13.19       18.65      2.42 o
   9   7  14       25.68       28.18      1.89 o
  10   7  14       21.48       23.10      1.65 o
  -2   8  14        9.23        8.97      3.20 o
  -1   8  14        0.01        2.16      2.36 o
   0   8  14        0.17        0.96      1.44 o
   1   8  14        4.12        5.90      1.71 o
   2   8  14        2.30        0.90      1.32 o
   3   8  14        2.05        2.59      1.24 o
   4   8  14        4.96        5.08      1.45 o
   5   8  14       34.12       44.86      4.03 o
   6   8  14        2.17        1.58      1.66 o
   7   8  14       11.23        7.46      1.92 o
   8   8  14        4.33        2.18      1.58 o
   9   8  14        4.04        8.83      1.26 o
  -1   9  14        2.35        1.01      2.50 o
   0   9  14        1.14        0.79      1.99 o
   1   9  14        7.65        8.99      1.95 o
   2   9  14       40.73       43.21      2.92 o
   3   9  14        0.00        2.81      1.34 o
   4   9  14       16.61       14.71      1.50 o
   5   9  14       25.00       22.39      3.09 o
   6   9  14        3.32        3.64      1.84 o
   7   9  14        2.74        4.40      1.84 o
   8   9  14        0.87       -0.23      1.40 o
   9   9  14        0.13        0.03      0.94 o
   0  10  14        0.00       -1.82      2.24 o
   1  10  14       28.00       30.52      2.80 o
   2  10  14       81.49       99.51      5.09 o
   3  10  14       16.93       19.16      2.03 o
   4  10  14        0.96        2.35      1.06 o
   5  10  14        2.42        1.90      1.97 o
   6  10  14       22.85       36.31      3.61 o
   7  10  14        7.67       10.07      2.34 o
   8  10  14        0.00        0.18      1.54 o
   1  11  14        1.57        0.50      2.70 o
   2  11  14        1.42        1.02      2.45 o
   3  11  14        1.13        0.48      2.01 o
   4  11  14        7.85        8.16      1.33 o
   5  11  14        0.25       -1.71      1.84 o
   6  11  14        3.81        1.45      2.05 o
   7  11  14       13.90       18.75      2.86 o
   3  -1  15        0.54        2.57      1.34 o
   4  -1  15       18.67       17.20      3.56 o
   0   0  15        0.20       -0.63      2.36 o
   1   0  15       26.19       24.08      3.77 o
   2   0  15        0.23        1.86      1.16 o
   3   0  15        0.28        0.54      1.01 o
   4   0  15       35.42       37.35      4.39 o
   5   0  15        4.24        9.88      2.94 o
   6   0  15        0.00        0.26      2.13 o
  -2   1  15        1.98       -1.12      2.18 o
  -1   1  15        2.95        0.32      2.50 o
   0   1  15        0.16       -2.11      2.11 o
   1   1  15       15.77       22.97      3.72 o
   2   1  15       20.26       22.63      2.48 o
   3   1  15       13.39        9.41      1.15 o
   4   1  15        1.33        0.49      2.56 o
   5   1  15        0.29        0.54      1.36 o
   6   1  15        4.79        5.92      1.48 o
   7   1  15        3.13       -1.02      2.01 o
  -2   2  15        3.59        2.34      2.50 o
  -1   2  15        2.81        0.50      2.49 o
   0   2  15        0.30        0.02      2.13 o
   1   2  15        2.34        2.38      1.45 o
   2   2  15        0.42       -0.69      1.03 o
   3   2  15        3.66        5.30      1.65 o
   4   2  15        2.60        5.26      1.55 o
   5   2  15        2.92        4.03      1.42 o
   6   2  15        2.30        1.94      1.13 o
   7   2  15       16.38       17.25      3.04 o
   8   2  15       24.83       26.12      3.40 o
  -2   3  15        3.09        5.07      2.88 o
  -1   3  15        8.45        7.12      2.89 o
   0   3  15       16.64       17.95      3.36 o
   1   3  15       14.16       16.29      1.63 o
   2   3  15        5.07        1.53      1.51 o
   3   3  15        4.22        2.78      1.45 o
   4   3  15       12.79       11.47      1.75 o
   5   3  15        2.69        1.46      1.15 o
   6   3  15        3.11        3.50      0.93 o
   7   3  15        7.36       10.87      2.65 o
   8   3  15        1.46        0.47      1.95 o
  -2   4  15        8.61        8.71      3.25 o
  -1   4  15        8.04       12.79      3.35 o
   0   4  15       12.84       16.70      2.38 o
   1   4  15        6.70        8.59      2.00 o
   2   4  15        5.64        5.53      1.88 o
   3   4  15        2.80        3.48      1.68 o
   4   4  15        4.90        4.31      2.72 o
   5   4  15       12.37       15.96      3.38 o
   6   4  15        1.49        5.60      2.18 o
   7   4  15       43.87       56.57      4.60 o
   8   4  15        1.56        3.05      1.93 o
  -2   5  15        3.51        5.43      2.88 o
  -1   5  15       15.09       17.84      3.57 o
   0   5  15        8.89       11.55      2.17 o
   1   5  15       50.10       61.84      3.71 o
   2   5  15       18.12       21.32      3.30 o
   3   5  15       32.80       45.15      4.35 o
   4   5  15        4.21        4.75      1.47 o
   5   5  15       48.10       61.92      2.65 o
   6   5  15       31.09       37.48      3.70 o
   7   5  15        0.04        1.62      1.85 o
   8   5  15        0.03        1.19      1.85 o
   9   5  15        5.90        5.31      2.03 o
  -1   6  15       45.64       47.98      5.00 o
   0   6  15       10.98       14.38      4.34 o
   1   6  15        4.88        5.24      2.46 o
   2   6  15        0.71        2.22      2.08 o
   3   6  15        0.63       -0.21      1.26 o
   4   6  15       10.76       10.55      1.61 o
   5   6  15        0.06       -1.61      1.61 o
   6   6  15        1.20        4.19      2.13 o
   7   6  15        0.58       -1.66      1.66 o
   8   6  15       43.02       55.73      4.31 o
   9   6  15       72.70       91.31      5.25 o
   0   7  15        0.01        1.15      1.65 o
   1   7  15        0.36        0.54      1.47 o
   2   7  15       11.11       12.84      1.97 o
   3   7  15        5.14        8.17      1.64 o
   4   7  15        0.00        0.19      1.05 o
   5   7  15        5.73        8.19      2.36 o
   6   7  15       23.06       29.31      3.38 o
   7   7  15       33.31       44.16      3.87 o
   8   7  15       10.76       12.48      2.34 o
   0   8  15        0.01       -0.99      2.34 o
   1   8  15        3.17        2.02      1.61 o
   2   8  15        0.25        0.80      1.44 o
   3   8  15        5.22        6.05      1.52 o
   4   8  15        8.46       16.73      1.65 o
   5   8  15        4.89        6.89      2.32 o
   6   8  15        0.02       -0.96      1.72 o
   7   8  15        0.00       -0.96      1.64 o
   8   8  15        3.67        2.76      1.80 o
   0   9  15        1.54        1.71      2.63 o
   1   9  15       34.58       40.18      4.78 o
   2   9  15        0.42        0.87      1.47 o
   3   9  15        3.50        3.48      1.84 o
   4   9  15        0.63       -0.44      0.99 o
   5   9  15        2.94        1.88      2.03 o
   6   9  15        0.57        0.91      1.87 o
   7   9  15        0.03        0.26      1.80 o
   2  10  15        0.01       -2.21      2.21 o
   3  10  15       14.27       13.35      1.90 o
   4  10  15       53.21       64.82      5.09 o
   5  10  15        2.04        3.02      2.31 o
   6  10  15        2.71        3.01      2.13 o
   3   1  16        0.00        1.77      2.55 o
   1   2  16        1.92        4.92      1.85 o
   2   2  16        2.16        2.11      2.30 o
   3   2  16        0.02        0.32      2.24 o
   4   2  16       53.92       69.03      5.85 o
   5   2  16        0.54       -0.76      2.03 o
   1   3  16       13.35       13.99      2.29 o
   2   3  16        2.47       10.30      2.97 o
   3   3  16        5.78       14.31      3.20 o
   4   3  16        6.65        3.24      2.38 o
   5   3  16        0.05       -1.12      1.12 o
   6   3  16        0.17        0.44      2.00 o
   1   4  16        1.88        1.17      2.47 o
   2   4  16        3.87        5.57      2.68 o
   3   4  16        3.11        2.12      1.56 o
   4   4  16        1.44        0.83      1.82 o
   5   4  16       10.78       17.51      1.80 o
   6   4  16       20.44       26.30      3.57 o
   1   5  16        6.67        5.96      2.84 o
   2   5  16        1.43        0.68      2.36 o
   3   5  16       36.02       52.53      3.34 o
   4   5  16        7.91       15.92      4.32 o
   5   5  16        6.71       10.34      1.31 o
   6   5  16       25.73       27.60      3.53 o
   1   6  16        5.03        9.02      3.18 o
   2   6  16        0.00       -0.50      2.26 o
   3   6  16       18.77       22.14      2.28 o
   4   6  16       14.21       15.17      1.86 o
   5   6  16        4.37        4.44      2.50 o
   6   6  16       10.21       18.34      3.12 o
   1   7  16        3.81        7.38      3.25 o
   2   7  16        2.29        0.16      2.34 o
   3   7  16        3.56        1.03      1.42 o
   4   7  16        5.14        5.92      1.46 o
   5   7  16        5.03        6.76      2.60 o
   6   7  16        7.93        5.67      2.32 o
   2   8  16       12.92       12.82      3.38 o
   3   8  16        1.14        0.89      2.39 o
   4   8  16        0.21        0.11      2.21 o
   5   8  16        0.34        2.05      2.27 o
 
